# Supplementary material for: Fire severity effects on resprouting of subtropical dune thicket of the Cape Floristic Region
Source: PeerJ. 2020 Jun 10;8:e9240. doi: 10.7717/peerj.9240 (PMC7293192; doi:10.7717/peerj.9240)
Supplement: Supplemental Information 11 [file peerj-08-9240-s011.csv]

site	species	pre-fire diameter	pre-fire diameter max	pre-fire shoot count	pre-fire shoot count max	pre-fire size	resprouting shoot count	resprouting canopy diam long (cm)	resprouting canopy diamshort (cm)	resprouting longest shoot (cm)	resprouting longest shoot corrected	resprouting volume	fire severity (firebase)
KNS	Pte tri	96	1,00	6	0,857142857	1,86	40	130	120	110	110	935170,5	3
CSF	Pte tri	99	1,00	7	0,110733189	1	6	180	165	88	88	1428013	2
CSF	Pte tri	99	1	6	0,110733189	1,11	7	145	130	98	73,5	763338	1
CSF	Pte tri	99	1	5	0,111111111	1,11	5	140	122	82	82	780183,711	2
KNS	Sid ine	95	0,99	2	0,285714286	1,28	40	120	110	100	100	721218,75	4
CSF	Pte tri	95	0,96	8	0,107161151	1,07	8	130	120	120	90	765139,5	2
CSF	Pte tri	95	0,96	5	0,107161151	1,07	5	180	170	70	70	1157659,125	1
CSF	Pte tri	95	0,96	5	0,107161151	1,07	8	130	100	70	52,5	400585,5	2
CSF	Pte tri	94	0,95	5	0,105732336	1,06	6	144	130	89	89	915532	2
CSF	Pte tri	91	0,92	8	0,101803094	1,02	4	220	190	77	77	1799296,538	1
KNS	Sid ine	86	0,90	4	0,571428571	1,47	16	120	50	105	105	519895,6875	4
CSF	Pte tri	88	0,89	3	0,098588259	0,99	16	240	180	45	45	1154067,75	3
CSF	Pte tri	87	0,88	8	0,097873851	0,98	4	169	64	69	69	656496,0495	3
KNS	Sid ine	81	0,84	1	0,142857143	0,99	11	70	45	140	105	211574,6719	2
KNS	Cas per	80	0,83	2	0,285714286	1,12	54	130	80	90	90	612535,5	3
CSF	Sid ine	81	0,82	3	0,091086978	0,91	4	60	20	21	21	24232,95	4
CSF	Pte tri	80	0,81	9	0,089786756	0,90	32	140	100	100	75	637616,25	3
CSF	Sea gla	80	0,80	1	0,089300959	0,89	5	300	295	185	138,75	6543498,129	3
CSF	Sea gla	79	0,80	3	0,088586552	0,89	4	250	200	108	81	2336748,75	2
CSF	Pte tri	79	0,79	3	0,088229348	0,9	5	120	105	69	69	483524,1844	2
CSF	Sid ine	79	0,79	3	0,088229348	0,9	8	150	120	98	73,5	763337,925	3
CSF	Pte tri	78	0,79	4	0,087872144	0,88	5	154	123	164	164	1793615,336	2
CSF	Pte tri	78	0,79	7	0,08751494	0,88	2	180	160	60	60	955188	2
CSF	Pte tri	78	0,79	5	0,08751494	0,88	6	60	30	45	33,75	44708,20313	2
CSF	Sid ine	78	0,79	3	0,08751494	0,88	5	125	67	69	51,75	306168,001	4
CSF	Pte tri	78	0,78	4	0,087157736	0,87	4	145	130	95	95	986627,25	2
CSF	Pte tri	76	0,77	8	0,085728921	0,86	5	135	95	100	100	784362,1875	3
CSF	Sea gla	76	0,77	3	0,085728921	0,86	15	185	170	102	102	1751130,9	3
CSF	Sea gla	75	0,76	4	0,084657309	0,85	10	213	132	44	44	806588,442	2
KNS	Sid ine	70	0,73	1	0,142857143	0,87	4	15	10	10	7,5	706,5	3
CSF	Pte tri	72	0,73	4	0,080728067	0,81	8	120	110	66	66	476004,375	3
CSF	Sea gla	70	0,71	4	0,078942048	0,79	8	200	190	110	110	2254382,625	3
CSF	Sea gla	70	0,71	5	0,078584844	0,79	4	68	62	66	49,5	114252,7073	3
CSF	Pte tri	70	0,71	3	0,078584844	0,79	5	130	115	75	75	620947,2656	1
CSF	Sea gla	70	0,70	3	0,07822764	0,78	6	201	189	62	62	1274962,97	2
CSF	Pte tri	69	0,70	3	0,077870436	0,78	4	96	84	59	59	264606,858	2
CSF	Pte tri	68	0,69	9	0,076798825	0,77	4	70	50	45	45	95642,4375	2
CSF	Pte tri	68	0,69	3	0,076798825	0,77	6	136	125	100	100	927922,9875	1
CSF	Sea luc	67	0,68	5	0,075196409	0,75	36	250	220	150	112,5	3433590	4
CSF	Sid ine	67	0,68	3	0,075196409	0,75	28	230	210	200	100	2642898,75	4
CSF	Pte tri	67	0,68	8	0,075012806	0,75	7	175	165	130	97,5	1522474,383	2
CSF	Mys aet	67	0,68	6	0,075012806	0,75	4	65	40	30	30	51044,625	3
CSF	Pte tri	67	0,68	3	0,075012806	0,75	3	165	150	97	97	1315785,6	2
CSF	Pte tri	67	0,68	2	0,075012806	0,75	10	120	100	101	75,75	515550,7125	3
CSF	Sid ine	65	0,66	4	0,07295174	0,73	27	200	80	160	80	1085184	4
CSF	Pte tri	65	0,66	8	0,072869583	0,73	12	205	150	90	67,5	1246266	1
CSF	Pte tri	65	0,66	6	0,072869583	0,73	4	86	75	63	63	226290,0071	2
CSF	Sea gla	64	0,64	3	0,071440767	0,71	6	140	125	135	135	1303691,203	1
CSF	Pte tri	62	0,63	2	0,069654748	0,70	4	50	40	25	25	28848,75	2
CSF	Pte tri	61	0,62	8	0,068462402	0,68	16	180	30	140	105	940263,1875	3
KNS	Tar lit	59	0,61	3	0,428571429	1,04	48	270	180	240	240	7324992	2
CSF	Pte tri	60	0,61	6	0,067868729	0,68	5	120	100	75	56,25	382834,6875	2
CSF	Pte tri	60	0,61	9	0,067340067	0,67	36	140	120	140	70	659400	2
CSF	Pte tri	60	0,61	7	0,067340067	0,67	48	130	10	100	50	214599,375	2
KNS	Pte tri	58	0,60	7	1	1,60	28	160	100	135	135	1402049,25	2
CSF	Sea gla	59	0,59	2	0,065725506	0,66	5	141	120	67	67	637467,1785	2
CSF	Pte tri	58	0,59	7	0,065095398	0,65	36	150	100	88	44	414480	1
CSF	Mys aet	57	0,58	3	0,064296691	0,64	6	75	50	36	36	84780	3
CSF	Pte tri	57	0,58	3	0,064296691	0,64	7	125	120	63	63	507779,2125	2
CSF	Pte tri	57	0,58	7	0,063973064	0,64	24	110	90	150	75	424341,5625	3
CSF	Pte tri	56	0,57	8	0,06285073	0,63	40	120	110	140	105	757279,6875	2
CSF	Pte tri	55	0,56	2	0,062153468	0,62	4	165	150	101	101	1370044,8	2
KNS	Ole eur	53,00	0,55	2	0,285714286	0,84	34	140	120	180	180	1695600	2
KNS	Tar lit	52,00	0,54	4	0,571428571	1,11	32	210	200	205	102,5	2319733,875	2
KNS	Sid ine	52	0,54	2	0,285714286	0,83	3	20	15	20	15	2671,453125	4
CSF	Pte tri	53	0,54	4	0,059653041	0,60	3	111	60	49	49	229416,7995	2
CSF	Pte tri	53	0,54	2	0,059653041	0,60	6	107	100	39	39	226388,7405	2
KNS	Dio dic	51	0,53	4	0,571428571	1,10	5	120	70	70	35	198026,0625	2
CSF	Pte tri	53	0,53	4	0,058938633	0,59	9	180	175	115	115	1937922,141	1
KNS	Tar lit	50	0,52	2	0,285714286	0,81	7	160	110	120	120	1306318,5	3
KNS	Sid ine	50	0,52	1	0,142857143	0,66	1	15	5	10	7,5	540,9140625	4
CSF	Pte tri	51	0,51	2	0,057152614	0,57	4	140	121	59	59	558562,3736	2
KNS	Tar lit	49	0,51	4	0,571428571	1,08	48	340	300	220	165	9329685,75	3
KNS	Chi fov	49,00	0,51	1	0,142857143	0,65	7	30	10	30	22,5	6490,96875	3
CSF	Sea luc	50	0,51	3	0,056116723	0,56	8	240	200	110	82,5	2245963,5	4
CSF	Pte tri	50	0,51	2	0,056116723	0,56	24	110	100	170	85	512448	2
CSF	Mys aet	50	0,51	1	0,056116723	0,56	40	90	80	60	30	119398,5	4
KNS	Tar lit	48,00	0,50	5	0,714285714	1,21	44	350	300	250	187,5	11039062,5	1
KNS	Sid ine	48,00	0,50	4	0,571428571	1,07	5	50	40	60	45	51927,75	2
CSF	Sid ine	49	0,50	4	0,055366595	0,55	4	130	100	53	53	404400,6	3
CSF	Pte tri	49	0,49	3	0,054994388	0,55	44	150	130	170	127,5	1387963,406	2
CSF	Mys aet	48	0,48	6	0,053872054	0,54	6	80	40	40	20	47100	4
CSF	Pte tri	48	0,48	6	0,053872054	0,54	24	150	100	150	75	706500	2
CSF	Pte tri	48	0,48	3	0,053580576	0,54	11	101	96	53	53	277101,7815	2
CSF	Pte tri	48	0,48	3	0,053580576	0,54	3	80	30	25	25	53134,6875	3
CSF	Sid ine	48	0,48	2	0,053580576	0,54	4	100	80	48	48	221558,4	4
KNS	Tar lit	46,00	0,48	6	0,857142857	1,34	28	85	170	85	85	578505,75	3
CSF	Pte tri	47	0,47	8	0,052749719	0,53	28	150	110	160	80	791751	2
CSF	Mys aet	46	0,47	3	0,05215176	0,52	10	88	50	27	27	81191,6865	2
KNS	Pte tri	45,00	0,47	6	0,857142857	1,33	5	40	30	20	15	10685,8125	1
KNS	Tar lit	45,00	0,47	2	0,285714286	0,75	32	200	190	170	170	3484045,875	1
KNS	Tar lit	45	0,47	2	0,285714286	0,75	32	300	270	220	220	9803747,25	1
KNS	Cas per	45,00	0,47	2	0,285714286	0,75	32	90	80	90	45	179097,75	3
KNS	Sid ine	45,00	0,47	2	0,285714286	0,75	4	30	12	13	6,5	1983,852	2
KNS	Cas per	45	0,47	2	0,285714286	0,75	26	110	90	40	30	169736,625	3
KNS	Sid ine	45	0,47	2	0,285714286	0,75	8	85	50	140	140	398937	3
KNS	Sid ine	45	0,47	1	0,142857143	0,61	24	160	130	140	140	1669106,25	3
CSF	Pte tri	46	0,47	2	0,051794556	0,52	4	147	126	101	101	1048940,55	2
CSF	Pte tri	46	0,46	2	0,051437353	0,51	8	109	105	120	90	552813,2888	2
CSF	Pte tri	46	0,46	3	0,051080149	0,51	3	80	60	59	59	168123,45	1
CSF	Pte tri	45	0,45	8	0,050505051	0,51	32	210	180	160	120	2543400	4
CSF	Pte tri	45	0,45	4	0,050505051	0,51	40	200	142	115	57,5	994482,9413	1
CSF	Sid ine	45	0,45	4	0,050505051	0,51	44	160	140	150	112,5	1401519,375	2
CSF	Mys aet	45	0,45	6	0,050008537	0,50	16	80	60	30	30	85486,5	1
KNS	Sid ine	43	0,45	2	0,285714286	0,73	4	45	40	125	93,75	93280,07813	3
KNS	Cas per	43,00	0,45	1	0,142857143	0,59	16	100	70	65	32,5	139489,5938	2
KNS	Mys aet	42	0,44	2	0,285714286	0,72	20	25	15	15	7,5	1865,601563	3
KNS	Cas per	42,00	0,44	1	0,142857143	0,58	20	70	50	50	50	106269,375	2
CSF	Sid ine	43	0,43	2	0,048222518	0,48	7	150	123	60	60	632066,6925	3
CSF	Sea gla	43	0,43	5	0,047865314	0,48	12	180	135	131	98,25	1417339,455	2
KNS	Pte tri	41,00	0,43	6	0,857142857	1,28	28	130	90	120	120	865462,5	3
CSF	Pte tri	42	0,42	7	0,047138047	0,47	44	200	130	150	112,5	1860523,594	2
CSF	Sea gla	41	0,42	4	0,046436499	0,46	13	210	160	54	54	1069499,7	3
CSF	Pte tri	41	0,42	3	0,046436499	0,46	3	95	80	110	110	472118,625	1
KNS	Pte tri	40	0,42	6	0,857142857	1,27	20	120	100	70	70	476416,5	2
KNS	Pte tri	40,00	0,42	4	0,571428571	0,99	1	10	0,5	15	11,25	278,3499609	1
KNS	Tar lit	40	0,42	4	0,571428571	0,99	48	120	95	95	71,25	470766,3398	3
KNS	Tar lit	40	0,42	4	0,571428571	0,99	50	210	190	170	170	3724255,875	4
KNS	Sid ine	40	0,42	4	0,571428571	0,99	6	45	25	55	55	42824,20313	4
KNS	Tar lit	40	0,42	2	0,285714286	0,70	16	150	100	180	135	1271700	1
KNS	Pte tri	40	0,42	2	0,285714286	0,70	4	100	60	60	45	179097,75	2
KNS	Sid ine	40,00	0,42	2	0,285714286	0,70	16	90	45	40	40	119221,875	2
KNS	Sid ine	40	0,42	2	0,285714286	0,70	13	100	35	80	80	260109,75	4
KNS	Sid ine	40	0,42	2	0,285714286	0,70	4	40	30	50	37,5	26714,53125	4
KNS	Cas per	40,00	0,42	1	0,142857143	0,56	16	50	40	60	45	51927,75	2
CSF	Sea gla	40	0,41	2	0,045364887	0,45	4	135	130	88	66	621720	3
KNS	Tar lit	39,00	0,41	1	0,142857143	0,55	44	305	250	210	210	9144229,5	2
CSF	Mys aet	40	0,40	4	0,044893378	0,45	44	70	60	60	30	70650	4
CSF	Pte tri	40	0,40	4	0,044893378	0,45	19	60	49	55	41,25	69363,06609	4
CSF	Pte tri	40	0,40	4	0,044893378	0,45	20	90	80	80	40	159198	3
CSF	Pte tri	40	0,40	4	0,044893378	0,45	48	180	160	150	112,5	1790977,5	4
CSF	Sid ine	40	0,40	4	0,044893378	0,45	32	240	200	160	80	2177904	3
CSF	Cas per	40	0,40	3	0,044893378	0,45	60	100	50	50	37,5	137988,2813	3
CSF	Sid ine	40	0,40	2	0,04465048	0,45	9	112	104	73	73	462382,584	1
CSF	Sid ine	40	0,40	1	0,04465048	0,45	7	140	135	67	67	679363,0406	2
KNS	Pte tri	38	0,40	5	0,714285714	1,11	12	70	60	40	30	70650	2
CSF	Pte tri	39	0,40	2	0,043936072	0,44	3	83	48	74	55,5	149641,2923	3
CSF	Sea gla	39	0,39	4	0,043578868	0,44	4	143	100	65	65	570189,0675	2
CSF	Psy obo	38	0,39	2	0,04286446	0,43	3	30	5	24	24	5969,925	4
CSF	Sid ine	38	0,39	2	0,04286446	0,43	5	110	60	80	60	276948	3
KNS	Tar lit	37	0,39	4	0,571428571	0,96	24	220	210	200	200	4974937,5	1
KNS	Tar lit	36	0,38	2	0,285714286	0,66	32	150	120	120	120	1246266	2
CSF	Pte tri	37	0,37	7	0,041526375	0,42	24	180	160	160	80	1273584	3
CSF	Pte tri	37	0,37	5	0,041526375	0,42	20	140	100	160	120	1020186	3
CSF	Pte tri	37	0,37	1	0,041526375	0,42	18	80	70	80	60	186869,25	2
KNS	Ole eur	35	0,36	5	0,714285714	1,08	4	100	50	160	120	441562,5	1
KNS	Sid ine	35	0,36	4	0,571428571	0,94	6	50	20	145	108,75	92198,25	2
KNS	Sea luc	35	0,36	3	0,428571429	0,79	10	150	140	150	112,5	1282297,5	2
KNS	Euc rac	35	0,36	1	0,142857143	0,51	40	150	100	50	50	471000	4
CSF	Pte tri	36	0,36	5	0,04040404	0,40	20	160	120	90	45	512919	3
CSF	Pte tri	36	0,36	1	0,04040404	0,40	56	120	100	100	50	340297,5	3
KNS	Sid ine	34	0,35	4	0,571428571	0,93	40	70	20	140	140	211008	4
CSF	Sid ine	35	0,35	5	0,039292422	0,39	17	190	150	45	45	744209,4375	3
CSF	Sid ine	35	0,35	3	0,039292422	0,39	2	55	35	40	40	49513,875	4
CSF	Sea gla	35	0,35	2	0,039292422	0,39	2	200	190	60	60	1229663,25	2
CSF	Pte tri	35	0,35	5	0,039281706	0,39	60	160	140	90	67,5	840911,625	3
CSF	Pte tri	35	0,35	2	0,039281706	0,39	32	140	110	100	100	895488,75	2
CSF	Pte tri	35	0,35	2	0,039281706	0,39	48	110	90	90	67,5	381907,4063	4
CSF	Pte tri	35	0,35	3	0,038935218	0,39	3	168	100	92	69	772241,238	2
CSF	Sid ine	34	0,35	2	0,038578014	0,39	3	125	100	68	51	367821,5625	3
KNS	Cas per	33,00	0,34	1	0,142857143	0,49	4	75	50	80	60	141300	2
KNS	Sid ine	33	0,34	1	0,142857143	0,49	9	110	90	80	80	452631	1
CSF	Sid ine	34	0,34	2	0,038159371	0,38	40	220	110	150	75	1335726,563	3
CSF	Mys aet	34	0,34	6	0,037863607	0,38	3	62	38	31	31	47898,5805	2
CSF	Sea gla	33	0,34	4	0,037506403	0,38	8	240	200	105	78,75	2143874,25	2
CSF	Sid ine	33	0,34	4	0,037506403	0,38	5	73	64	49	49	127222,9875	3
CSF	Dov rot	33	0,33	3	0,037149199	0,37	5	58	47	33	33	51620,24588	3
CSF	Scu myr	33	0,33	3	0,037149199	0,37	8	100	94	38	38	193378,941	3
KNS	Pte tri	32	0,33	7	1	1,33	20	110	100	90	45	271296	2
KNS	Pte tri	32	0,33	6	0,857142857	1,19	7	80	45	60	45	111339,9844	2
KNS	Tar lit	32,00	0,33	4	0,571428571	0,90	16	210	180	185	185	3921075	2
KNS	Pte tri	32,00	0,33	4	0,571428571	0,90	24	85	65	95	71,25	231660,2461	3
KNS	Tar lit	32,00	0,33	2	0,285714286	0,62	28	210	200	190	190	4299994,5	1
CSF	Pte tri	33	0,33	6	0,037037037	0,37	36	130	120	150	75	637616,25	2
CSF	Mys aet	33	0,33	2	0,036791995	0,37	4	68	51	28	28	57646,3965	2
CSF	Mys aet	32	0,32	9	0,035914703	0,36	36	90	30	40	20	51927,75	3
CSF	Pte tri	32	0,32	5	0,035914703	0,36	40	110	100	90	67,5	406944	3
KNS	Tar lit	31	0,32	1	0,142857143	0,47	48	320	270	155	155	7556930,063	1
KNS	Sid ine	31	0,32	1	0,142857143	0,47	6	45	15	30	30	19472,90625	3
CSF	Mys aet	32	0,32	4	0,035720384	0,36	6	100	80	38	28,5	131550,3	3
CSF	Sea gla	32	0,32	1	0,035720384	0,36	5	160	120	65	65	740883	3
CSF	Sea gla	32	0,32	2	0,03536318	0,35	3	120	110	101	101	728430,9375	4
CSF	Pte tri	31	0,31	6	0,034792368	0,35	16	130	110	160	120	967198,5	3
CSF	Mys aet	31	0,31	5	0,034792368	0,35	36	80	60	50	25	71238,75	4
CSF	Pte tri	31	0,31	3	0,034792368	0,35	11	100	80	100	50	230790	1
KNS	Tar lit	30,00	0,31	7	1	1,31	12	110	90	130	97,5	551644,0313	1
KNS	Pit vir	30	0,31	5	0,714285714	1,03	20	120	90	120	90	577033,875	2
KNS	Pte tri	30,00	0,31	4	0,571428571	0,88	12	90	70	90	67,5	248378,9063	1
KNS	Pte tri	30,00	0,31	4	0,571428571	0,88	16	80	70	120	60	186869,25	1
KNS	Pte tri	30	0,31	4	0,571428571	0,88	24	150	130	240	240	2612637	2
KNS	Tar lit	30,00	0,31	4	0,571428571	0,88	40	300	230	180	180	7300617,75	2
KNS	Tar lit	30,00	0,31	3	0,428571429	0,74	24	220	210	200	150	3731203,125	1
KNS	Pte tri	30,00	0,31	3	0,428571429	0,74	12	70	50	51	38,25	81296,07188	2
KNS	Ole eur	30,00	0,31	2	0,285714286	0,60	40	130	110	160	160	1289598	2
KNS	Ole eur	30	0,31	1	0,142857143	0,46	3	50	40	105	78,75	90873,5625	1
KNS	Tar lit	30	0,31	1	0,142857143	0,46	24	270	265	200	100	3815247,188	1
KNS	Pte tri	30	0,31	1	0,142857143	0,46	1	20	10	20	15	2207,8125	2
CSF	Sea gla	30	0,31	3	0,033934365	0,34	20	220	210	150	112,5	2798402,344	2
CSF	Pte tri	30	0,30	7	0,033670034	0,34	24	190	140	120	90	1432782	4
CSF	Sid ine	30	0,30	7	0,033670034	0,34	36	170	160	150	75	1103906,25	4
CSF	Mys aet	30	0,30	5	0,033670034	0,34	16	120	70	60	30	169736,625	4
CSF	Mys aet	30	0,30	3	0,033670034	0,34	34	90	70	80	40	147187,5	4
CSF	Pte tri	30	0,30	3	0,033670034	0,34	24	120	110	110	82,5	595005,4688	4
CSF	Cas per	30	0,30	2	0,033670034	0,34	7	40	30	30	22,5	16028,71875	3
CSF	Sid ine	30	0,30	2	0,033670034	0,34	24	270	220	180	90	3060558	3
CSF	Sid ine	30	0,30	2	0,033670034	0,34	24	200	130	180	135	2232628,313	3
CSF	Zan cap	30	0,30	1	0,033670034	0,34	36	60	50	50	37,5	63805,78125	2
KNS	Sea chi	29	0,30	5	0,714285714	1,02	16	300	170	230	230	8028607,125	2
KNS	Sea luc	29	0,30	4	0,571428571	0,87	11	230	170	180	180	4206147,75	2
KNS	Sea luc	29	0,30	4	0,571428571	0,87	2	45	10	75	56,25	33117,1875	1
KNS	Pte tri	29	0,30	3	0,428571429	0,73	7	120	90	115	57,5	368660,5313	2
KNS	Pte tri	29	0,30	3	0,428571429	0,73	11	110	70	70	70	346597,125	2
KNS	Pte tri	29,00	0,30	3	0,428571429	0,73	7	70	60	70	52,5	123637,5	3
KNS	Sid ine	29,00	0,30	1	0,142857143	0,44	6	70	60	80	80	188400	2
KNS	Cas per	29	0,30	1	0,142857143	0,44	6	60	10	10	10	9949,875	3
KNS	Sid ine	28	0,29	4	0,571428571	0,86	5	40	30	50	37,5	26714,53125	3
KNS	Pte tri	28	0,29	3	0,428571429	0,72	16	100	80	75	75	346185	1
KNS	Pte tri	28	0,29	3	0,428571429	0,72	7	90	55	85	63,75	207274,957	2
KNS	Tar lit	28	0,29	1	0,142857143	0,43	20	190	160	140	105	1802634,75	2
CSF	Mys aet	28	0,28	3	0,031433938	0,31	4	75	31	40	40	77152,155	2
CSF	Sea luc	28	0,28	5	0,031425365	0,31	13	220	200	170	85	2049792	3
CSF	Pte tri	28	0,28	4	0,031425365	0,31	16	100	80	80	60	276948	3
KNS	Bud sal	27,00	0,28	4	0,571428571	0,85	20	15	10	15	15	1413	4
KNS	Cas per	27,00	0,28	3	0,428571429	0,71	54	130	100	70	70	534114	3
KNS	Ole eur	27	0,28	2	0,285714286	0,57	24	140	130	150	112,5	1113399,844	1
KNS	Pte tri	27,00	0,28	2	0,285714286	0,57	7	60	40	80	40	60288	3
CSF	Pte tri	27	0,27	4	0,030362326	0,30	8	60	50	44	44	74865,45	2
CSF	Pte tri	27	0,27	3	0,030362326	0,30	3	42	39	42	42	37410,23475	3
CSF	Pte tri	27	0,27	6	0,03030303	0,30	20	170	150	160	80	1130871	3
KNS	Pte tri	26	0,27	6	0,857142857	1,13	20	100	70	90	90	386278,875	2
KNS	Sea luc	26	0,27	3	0,428571429	0,70	18	70	30	60	60	102089,25	4
KNS	Mys aet	26	0,27	3	0,428571429	0,70	12	40	15	95	95	50477,95313	3
KNS	Sid ine	26,00	0,27	1	0,142857143	0,41	8	70	60	120	120	282600	3
KNS	Sid ine	26	0,27	1	0,142857143	0,41	5	15	5	20	20	1442,4375	3
KNS	Apo dim	26	0,27	1	0,142857143	0,41	64	55	50	65	65	97968	4
CSF	Pte tri	27	0,27	9	0,030005122	0,30	6	67	48	40	40	78007,02	4
CSF	Sea gla	26	0,26	5	0,029180696	0,29	2	80	50	50	50	129819,375	4
CSF	Pte tri	26	0,26	2	0,029180696	0,29	32	170	150	120	60	848153,25	2
KNS	Cas per	25	0,26	7	1	1,26	14	15	5	15	11,25	811,3710938	3
KNS	Pte tri	25	0,26	5	0,714285714	0,97	6	70	45	70	70	141049,7813	1
KNS	Sea luc	25,00	0,26	4	0,571428571	0,83	4	120	80	140	105	633024	4
KNS	Cas per	25,00	0,26	4	0,571428571	0,83	56	100	70	40	40	171679,5	3
KNS	Pte tri	25	0,26	3	0,428571429	0,69	9	70	60	60	60	141300	2
KNS	Tar lit	25	0,26	3	0,428571429	0,69	28	210	180	160	160	3391200	1
KNS	Ole eur	25	0,26	2	0,285714286	0,55	20	120	100	140	140	952833	1
KNS	Tar lit	25	0,26	2	0,285714286	0,55	12	220	130	160	120	2295418,5	1
KNS	Ole eur	25	0,26	1	0,142857143	0,40	1	50	20	60	45	38151	3
KNS	Pit vir	25	0,26	1	0,142857143	0,40	4	10	5	5	3,75	137,9882813	3
CSF	Sea luc	25	0,25	4	0,028058361	0,28	24	120	90	70	52,5	336603,0938	3
CSF	Mys aet	25	0,25	3	0,028058361	0,28	32	50	40	25	12,5	14424,375	2
CSF	Sid ine	25	0,25	3	0,028058361	0,28	48	180	160	140	70	1114386	2
CSF	Sid ine	25	0,25	3	0,028058361	0,28	40	170	80	80	40	415422	1
CSF	Mys aet	25	0,25	2	0,028058361	0,28	24	110	80	80	80	423900	4
CSF	Pte tri	25	0,25	2	0,028058361	0,28	24	100	80	90	67,5	311566,5	3
CSF	Sea gla	25	0,25	2	0,028058361	0,28	6	200	150	150	112,5	2003589,844	3
CSF	Pte tri	25	0,25	2	0,027861899	0,28	12	105	100	77	77	435657,3375	2
KNS	Apo dim	24	0,25	5	0,714285714	0,96	40	80	40	60	45	105975	2
KNS	Sea luc	24	0,25	5	0,714285714	0,96	16	200	130	140	140	2315318,25	2
KNS	Apo dim	24,00	0,25	4	0,571428571	0,82	7	40	20	60	30	17662,5	3
KNS	Ole eur	24	0,25	3	0,428571429	0,68	1	30	20	60	30	11304	1
KNS	Sea luc	24	0,25	3	0,428571429	0,68	10	235	140	170	85	1862127,938	2
KNS	Cas per	24,00	0,25	2	0,285714286	0,54	32	90	80	100	100	397995	4
KNS	Tar lit	24,00	0,25	2	0,285714286	0,54	24	130	125	170	85	741773,4844	3
KNS	Tar lit	24	0,25	1	0,142857143	0,39	44	270	240	180	180	6447519	2
KNS	Euc rac	24	0,25	1	0,142857143	0,39	46	230	150	75	75	1643054,063	3
CSF	Pte tri	24	0,24	3	0,026936027	0,27	44	210	250	160	120	3171478,5	4
CSF	Sea gla	24	0,24	3	0,026936027	0,27	3	80	60	140	70	199468,5	4
CSF	Sea luc	24	0,24	3	0,026936027	0,27	7	210	190	150	112,5	2464581,094	2
CSF	Pte tri	24	0,24	2	0,026936027	0,27	5	50	40	10	7,5	8654,625	4
KNS	Sea luc	23	0,24	5	0,714285714	0,95	12	180	120	110	82,5	1119096	2
KNS	Apo dim	23	0,24	3	0,428571429	0,67	24	70	20	120	60	90432	2
KNS	Tar lit	23	0,24	3	0,428571429	0,67	20	280	250	160	80	3090231	2
KNS	Bud sal	23	0,24	2	0,285714286	0,53	10	45	40	95	71,25	70892,85938	2
KNS	Cas per	23	0,24	2	0,285714286	0,53	20	130	100	110	110	839322	2
KNS	Chi fov	23,00	0,24	2	0,285714286	0,53	1	5	2	10	7,5	63,585	3
KNS	Sid ine	23	0,24	2	0,285714286	0,53	9	80	70	200	150	467173,125	4
CSF	Sea gla	24	0,24	2	0,026433084	0,26	7	128	112	52	52	414600,576	3
CSF	Sid ine	24	0,24	2	0,026433084	0,26	5	80	60	34	34	96884,7	2
CSF	Pte tri	23	0,23	8	0,025813692	0,26	20	170	150	150	75	1060191,563	4
CSF	Mys aet	23	0,23	5	0,025813692	0,26	40	90	80	80	40	159198	4
CSF	Mys aet	23	0,23	3	0,025813692	0,26	5	60	52	53	39,75	69234,8805	1
CSF	Pte tri	23	0,23	2	0,025813692	0,26	16	100	560	100	50	1700310	3
CSF	Pte tri	23	0,23	1	0,025813692	0,26	24	120	100	110	110	748654,5	4
KNS	Gym nem	22	0,23	5	0,714285714	0,94	32	190	160	150	150	2575192,5	2
KNS	Sid ine	22,00	0,23	4	0,571428571	0,80	17	60	50	90	90	153133,875	2
KNS	Cas per	22	0,23	3	0,428571429	0,66	3	15	5	10	5	360,609375	2
KNS	Sid ine	22	0,23	3	0,428571429	0,66	24	195	105	110	110	1586843,156	3
KNS	Ole eur	22	0,23	2	0,285714286	0,51	20	135	90	110	110	839322	2
KNS	Ole eur	22,00	0,23	2	0,285714286	0,51	12	100	80	150	112,5	519277,5	2
KNS	Tar lit	22	0,23	2	0,285714286	0,51	20	320	200	230	172,5	7166029,5	1
KNS	Tar lit	22	0,23	2	0,285714286	0,51	24	140	110	155	155	1388007,563	2
KNS	Sid ine	22	0,23	1	0,142857143	0,37	8	60	25	45	33,75	41777,33203	3
CSF	Sea gla	23	0,23	2	0,025361472	0,25	5	200	100	109	81,75	1203257,813	2
CSF	Euc rac	22	0,23	2	0,025004269	0,25	5	110	90	48	48	271578,6	2
CSF	Pte tri	22	0,22	5	0,024691358	0,25	28	140	90	80	60	483599,25	3
CSF	Pte tri	22	0,22	4	0,024691358	0,25	28	120	110	150	75	540914,0625	4
CSF	Mys aet	22	0,22	3	0,024691358	0,25	24	160	50	90	45	362699,4375	4
CSF	Pte tri	22	0,22	3	0,024691358	0,25	48	170	150	130	130	1837665,375	2
CSF	Mys aet	22	0,22	2	0,024691358	0,25	13	60	30	40	30	39740,625	4
KNS	Pte tri	21	0,22	6	0,857142857	1,08	24	160	100	125	93,75	973645,3125	2
KNS	Sea luc	21	0,22	4	0,571428571	0,79	12	75	60	80	80	207711	4
KNS	Tar lit	21,00	0,22	2	0,285714286	0,50	36	170	110	180	90	1072996,875	2
KNS	Sid ine	21	0,22	1	0,142857143	0,36	3	40	30	65	65	46305,1875	3
CSF	Sea luc	21	0,21	8	0,023569024	0,24	32	220	200	160	120	2893824	4
CSF	Pte tri	21	0,21	5	0,023569024	0,24	40	120	100	120	120	816714	3
CSF	Pte tri	21	0,21	1	0,023569024	0,24	4	110	100	110	82,5	497376	2
CSF	Sid ine	21	0,21	4	0,023218249	0,23	4	100	80	44	44	203095,2	3
CSF	Sid ine	21	0,21	2	0,023218249	0,23	4	181	116	79	79	1062707,645	2
CSF	Zan cap	21	0,21	1	0,023218249	0,23	31	187	158	150	112,5	1874591,775	3
KNS	Pte tri	20	0,21	5	0,714285714	0,92	20	110	80	60	45	238443,75	2
KNS	Cas per	20,00	0,21	5	0,714285714	0,92	48	100	90	60	60	297083,25	3
KNS	Sid ine	20,00	0,21	4	0,571428571	0,78	11	65	55	80	40	80599,875	3
KNS	Pte tri	20	0,21	4	0,571428571	0,78	3	100	65	80	60	248069,8125	2
KNS	Gre occ	20	0,21	4	0,571428571	0,78	60	160	140	160	80	996636	4
KNS	Pte tri	20,00	0,21	3	0,428571429	0,64	16	90	80	110	110	437794,5	1
KNS	Pte tri	20,00	0,21	3	0,428571429	0,64	9	60	50	60	60	102089,25	1
KNS	Pte tri	20,00	0,21	3	0,428571429	0,64	12	60	50	90	45	76566,9375	1
KNS	Pte tri	20	0,21	3	0,428571429	0,64	28	100	85	70	70	334748,5313	2
KNS	Chi fov	20,00	0,21	3	0,428571429	0,64	13	10	5	6	6	220,78125	3
KNS	Tar lit	20,00	0,21	3	0,428571429	0,64	20	200	190	160	120	2459326,5	2
KNS	Bud sal	20	0,21	2	0,285714286	0,49	24	80	40	80	80	188400	2
KNS	Tar lit	20	0,21	2	0,285714286	0,49	28	180	170	150	150	2480698,125	1
KNS	Tar lit	20	0,21	2	0,285714286	0,49	20	280	250	230	172,5	6663310,594	1
KNS	Cas per	20	0,21	2	0,285714286	0,49	7	25	20	30	22,5	6490,96875	4
KNS	Ole eur	20,00	0,21	1	0,142857143	0,35	8	140	110	150	150	1343233,125	2
CSF	Sid ine	20	0,20	1	0,022503842	0,23	4	45	30	58	43,5	36879,3	2
CSF	Mys aet	20	0,20	5	0,022446689	0,22	28	110	90	80	60	339473,25	4
CSF	Sea gla	20	0,20	4	0,022446689	0,22	28	150	110	70	52,5	519586,5938	3
CSF	Cas per	20	0,20	3	0,022446689	0,22	24	90	60	40	30	101736	3
CSF	Sid ine	20	0,20	3	0,022446689	0,22	32	140	90	70	52,5	423149,3438	4
CSF	Euc rac	20	0,20	2	0,022446689	0,22	16	100	80	60	45	207711	4
CSF	Mys aet	20	0,20	2	0,022446689	0,22	21	140	110	110	82,5	738778,2188	4
CSF	Sea gla	20	0,20	2	0,022446689	0,22	21	300	180	150	112,5	4029699,375	4
CSF	Sea gla	20	0,20	2	0,022446689	0,22	5	180	90	140	140	1669106,25	3
CSF	Sea gla	20	0,20	2	0,022446689	0,22	2	130	40	100	75	397406,25	4
CSF	Sea gla	20	0,20	2	0,022446689	0,22	7	90	80	100	50	198997,5	4
CSF	Sid ine	20	0,20	2	0,022446689	0,22	46	210	200	150	75	1697366,25	3
CSF	Sea gla	20	0,20	1	0,022446689	0,22	8	150	120	125	62,5	649096,875	4
CSF	Zan cap	20	0,20	1	0,022446689	0,22	41	140	130	140	70	692782,125	3
CSF	Zan cap	20	0,20	1	0,022446689	0,22	48	120	80	70	35	211008	2
CSF	Sid ine	20	0,20	1	0,022146638	0,22	4	70	50	48	48	102018,6	2
KNS	Pte tri	19	0,20	6	0,857142857	1,06	8	80	60	80	60	170973	2
KNS	Pte tri	19	0,20	5	0,714285714	0,91	5	100	60	50	37,5	149248,125	2
KNS	Tar lit	19,00	0,20	4	0,571428571	0,77	32	240	200	195	146,25	3981480,75	2
KNS	Cas per	19	0,20	4	0,571428571	0,77	11	80	60	95	95	270707,25	2
KNS	Gym nem	19	0,20	3	0,428571429	0,63	10	70	60	80	40	94200	2
KNS	Sea luc	19	0,20	2	0,285714286	0,48	20	110	85	120	90	492916,2188	4
KNS	Pte tri	19	0,20	2	0,285714286	0,48	16	120	80	80	80	482304	2
KNS	Sco zey	19	0,20	1	0,142857143	0,34	10	10	5	10	10	367,96875	3
KNS	Tar lit	19,00	0,20	1	0,142857143	0,34	32	70	120	165	82,5	328345,875	2
KNS	Ole eur	19	0,20	1	0,142857143	0,34	4	100	70	95	47,5	203869,4063	2
KNS	Pit vir	19	0,20	1	0,142857143	0,34	15	45	10	25	25	14718,75	3
KNS	Tar lit	19	0,20	1	0,142857143	0,34	24	170	150	130	130	1837665,375	2
KNS	Ack opi	19,00	0,20	1	0,142857143	0,34	5	50	40	45	45	51927,75	2
KNS	Cas per	19,00	0,20	1	0,142857143	0,34	12	65	60	35	35	74388,5625	3
KNS	Cas per	19	0,20	1	0,142857143	0,34	20	120	100	80	40	272238	2
KNS	Apo dim	19	0,20	1	0,142857143	0,34	11	90	45	25	25	74513,67188	3
CSF	Cla ani	19	0,19	3	0,021324355	0,21	32	90	50	70	52,5	163510,5938	4
CSF	Euc rac	19	0,19	2	0,021324355	0,21	20	120	110	90	90	649096,875	4
KNS	Sid ine	18	0,19	3	0,428571429	0,62	28	100	90	100	100	495138,75	2
KNS	Sco zey	18,00	0,19	3	0,428571429	0,62	2	6	3	7	3,5	46,3640625	3
KNS	Sea luc	18	0,19	3	0,428571429	0,62	2	135	90	55	55	419661	4
KNS	Gym nem	18	0,19	2	0,285714286	0,47	4	80	30	90	67,5	143463,6563	3
KNS	Pte tri	18	0,19	2	0,285714286	0,47	5	80	50	55	55	142801,3125	2
KNS	Sid ine	18	0,19	2	0,285714286	0,47	3	30	10	30	30	8654,625	1
KNS	Tar lit	18	0,19	1	0,142857143	0,33	44	135	120	75	56,25	503712,4219	1
KNS	Cas per	18,00	0,19	1	0,142857143	0,33	24	90	80	90	90	358195,5	2
KNS	Chi fov	18	0,19	1	0,142857143	0,33	14	45	15	40	40	25963,875	1
KNS	Cla ani	18	0,19	1	0,142857143	0,33	3	20	15	30	22,5	4007,179688	3
CSF	Pte tri	18	0,19	2	0,020717823	0,21	4	60	20	48	48	55389,6	4
CSF	Sid ine	18	0,19	1	0,020717823	0,21	8	65	58	49	49	101963,022	2
CSF	Pte tri	18	0,18	4	0,02020202	0,20	20	80	70	140	70	218014,125	3
CSF	Sea gla	18	0,18	4	0,02020202	0,20	11	200	180	150	112,5	2228124,375	3
CSF	Pte tri	18	0,18	3	0,02020202	0,20	20	90	70	90	67,5	248378,9063	3
CSF	Mys aet	18	0,18	2	0,02020202	0,20	14	40	30	25	12,5	8904,84375	4
CSF	Pte tri	18	0,18	1	0,02020202	0,20	15	110	90	90	90	509209,875	3
KNS	Tar lit	17,00	0,18	5	0,714285714	0,89	20	220	190	200	150	3505123,125	1
KNS	Sea luc	17	0,18	5	0,714285714	0,89	7	200	150	150	150	2671453,125	2
KNS	Apo dim	17	0,18	4	0,571428571	0,75	16	20	15	15	15	2671,453125	2
KNS	Sea gla	17	0,18	4	0,571428571	0,75	9	190	170	150	150	2671453,125	2
KNS	Gym bux	17,00	0,18	4	0,571428571	0,75	32	85	60	130	130	404883,375	3
KNS	Sea luc	17	0,18	3	0,428571429	0,61	24	150	100	130	130	1224600	3
KNS	Sea luc	17	0,18	3	0,428571429	0,61	4	80	40	65	48,75	114806,25	2
KNS	Cas per	17,00	0,18	3	0,428571429	0,61	40	80	20	40	40	76302	4
KNS	Sea gla	17	0,18	3	0,428571429	0,61	5	110	95	50	37,5	219070,1953	4
KNS	Tar lit	17	0,18	2	0,285714286	0,46	24	270	250	215	215	7899935,813	1
KNS	Sea luc	17	0,18	2	0,285714286	0,46	16	130	110	170	170	1370197,875	2
KNS	Tar lit	17,00	0,18	2	0,285714286	0,46	40	240	150	130	130	3037773,375	4
KNS	Ole eur	17,00	0,18	1	0,142857143	0,32	5	60	30	100	75	99351,5625	2
KNS	Pte tri	17	0,18	1	0,142857143	0,32	4	60	30	50	37,5	49675,78125	2
CSF	Sea luc	17	0,17	4	0,019079686	0,19	20	220	200	190	95	2290944	2
CSF	Sea luc	17	0,17	3	0,019079686	0,19	5	200	190	150	112,5	2305618,594	4
CSF	Sid ine	17	0,17	3	0,019079686	0,19	28	200	180	160	80	1584444	4
CSF	Euc rac	17	0,17	2	0,019079686	0,19	22	120	100	70	52,5	357312,375	4
CSF	Mys aet	17	0,17	2	0,019079686	0,19	16	70	40	60	45	85839,75	3
CSF	Sea luc	17	0,17	2	0,019079686	0,19	20	210	200	110	82,5	1867102,875	4
CSF	Sid ine	17	0,17	2	0,019079686	0,19	10	160	120	80	40	455928	4
CSF	Euc rac	17	0,17	1	0,019079686	0,19	15	100	90	90	67,5	334218,6563	2
CSF	Mys aet	17	0,17	1	0,019079686	0,19	12	130	110	90	90	725398,875	4
KNS	Gym nem	16	0,17	6	0,857142857	1,02	4	40	20	90	67,5	39740,625	2
KNS	Gym nem	16	0,17	3	0,428571429	0,60	6	80	70	100	75	233586,5625	2
KNS	Tar lit	16,00	0,17	3	0,428571429	0,60	20	180	165	180	135	2190701,953	2
KNS	Mys aet	16	0,17	3	0,428571429	0,60	4	40	10	150	75	35766,5625	4
KNS	Tar lit	16	0,17	2	0,285714286	0,45	6	180	150	120	60	918803,25	3
KNS	Pte tri	16	0,17	2	0,285714286	0,45	24	80	50	90	90	233674,875	3
KNS	Bud sal	16	0,17	1	0,142857143	0,31	1	40	20	80	40	23550	2
KNS	Ole eur	16	0,17	1	0,142857143	0,31	17	20	10	15	11,25	1655,859375	3
KNS	Cas per	16	0,17	1	0,142857143	0,31	16	85	60	80	80	249159	2
KNS	Chi fov	16,00	0,17	1	0,142857143	0,31	3	10	5	10	7,5	275,9765625	2
KNS	Tar lit	16,00	0,17	1	0,142857143	0,31	24	150	130	100	100	1088598,75	2
KNS	All dis	16,00	0,17	1	0,142857143	0,31	20	40	30	25	18,75	13357,26563	4
KNS	Mys aet	16	0,17	1	0,142857143	0,31	24	45	40	70	70	69649,125	4
KNS	Sid ine	16	0,17	1	0,142857143	0,31	5	30	20	55	55	20724	3
CSF	Euc rac	16	0,16	5	0,018217396	0,18	60	125	100	110	110	793340,625	4
CSF	Scu myr	16	0,16	4	0,017957351	0,18	15	280	250	160	120	4635346,5	4
CSF	Sea luc	16	0,16	3	0,017957351	0,18	8	180	170	90	45	744209,4375	3
CSF	Sea luc	16	0,16	3	0,017957351	0,18	16	180	170	100	75	1240349,063	4
CSF	Sid ine	16	0,16	3	0,017957351	0,18	28	130	100	150	75	572265	4
CSF	Pte tri	16	0,16	2	0,017957351	0,18	8	120	70	100	100	565788,75	3
CSF	Sea gla	16	0,16	2	0,017957351	0,18	14	180	160	80	60	955188	4
CSF	Sea gla	16	0,16	2	0,017957351	0,18	20	220	180	200	100	2263155	2
CSF	Sea gla	16	0,16	2	0,017957351	0,18	17	220	180	140	105	2376312,75	4
CSF	Sea luc	16	0,16	2	0,017957351	0,18	5	230	130	170	170	3484045,875	4
CSF	Sid ine	16	0,16	3	0,017860192	0,18	6	250	200	59	59	1702076,25	2
KNS	Pte tri	15	0,16	4	0,571428571	0,73	16	60	45	60	30	48086,15625	2
KNS	Cas per	15,00	0,16	4	0,571428571	0,73	68	140	140	60	30	311566,5	2
KNS	Ole eur	15	0,16	3	0,428571429	0,58	24	110	90	150	150	848683,125	1
KNS	Apo dim	15	0,16	3	0,428571429	0,58	3	10	5	25	18,75	689,9414063	3
KNS	Pte tri	15	0,16	3	0,428571429	0,58	14	90	60	65	48,75	165321	3
KNS	Pte tri	15	0,16	3	0,428571429	0,58	16	70	55	55	55	123129,7031	2
KNS	Cla ani	15,00	0,16	3	0,428571429	0,58	7	15	7	15	7,5	604,4990625	4
KNS	Cas per	15,00	0,16	3	0,428571429	0,58	24	110	20	50	37,5	127170	3
KNS	Pte tri	15,00	0,16	2	0,285714286	0,44	5	50	40	80	60	69237	1
KNS	Tar lit	15	0,16	2	0,285714286	0,44	20	230	220	160	80	2177904	1
KNS	Sea gla	15	0,16	2	0,285714286	0,44	16	140	80	100	100	763020	2
KNS	All dis	15,00	0,16	2	0,285714286	0,44	28	65	45	95	71,25	128467,0898	3
KNS	Apo dim	15,00	0,16	2	0,285714286	0,44	5	12	10	12	12	816,714	3
KNS	Tar lit	15,00	0,16	1	0,142857143	0,30	24	160	50	130	65	523899,1875	1
KNS	All dis	15	0,16	1	0,142857143	0,30	10	30	25	30	30	12761,15625	3
KNS	Chi fov	15,00	0,16	1	0,142857143	0,30	8	30	20	85	63,75	24021	2
KNS	Bud sal	15	0,16	1	0,142857143	0,30	11	80	50	80	60	155783,25	3
KNS	Pit vir	15	0,16	1	0,142857143	0,30	8	30	20	20	10	3768	3
KNS	Tar lit	15	0,16	1	0,142857143	0,30	16	220	170	140	105	2300275,688	2
KNS	Tar lit	15	0,16	1	0,142857143	0,30	6	150	90	90	45	402969,9375	1
KNS	Chi fov	15	0,16	1	0,142857143	0,30	6	35	25	30	22,5	11955,30469	4
KNS	Chi fov	15,00	0,16	1	0,142857143	0,30	6	25	10	40	30	6358,5	2
KNS	Mys aet	15	0,16	1	0,142857143	0,30	9	15	10	15	15	1413	4
KNS	Sid ine	15	0,16	1	0,142857143	0,30	40	200	110	150	150	2297008,125	4
KNS	Tar lit	15	0,16	1	0,142857143	0,30	40	210	190	150	150	3286108,125	4
KNS	Cla ani	15	0,16	1	0,142857143	0,30	7	35	25	35	35	18597,14063	4
CSF	Sea luc	15	0,15	6	0,016835017	0,17	7	200	120	160	120	1910376	3
CSF	Sid ine	15	0,15	6	0,016835017	0,17	44	310	280	180	90	4291987,5	3
CSF	Sid ine	15	0,15	5	0,016835017	0,17	7	180	50	150	75	742266,5625	4
CSF	Pte tri	15	0,15	4	0,016835017	0,17	16	120	100	140	105	714624,75	3
CSF	Sea gla	15	0,15	4	0,016835017	0,17	15	200	130	100	75	1240349,063	4
CSF	Mys aet	15	0,15	3	0,016835017	0,17	24	100	60	80	40	159198	4
CSF	Mys aet	15	0,15	3	0,016835017	0,17	17	80	60	40	20	56991	2
CSF	Pte tri	15	0,15	3	0,016835017	0,17	11	40	30	25	25	17809,6875	2
CSF	Pte tri	15	0,15	2	0,016835017	0,17	16	80	60	60	45	128229,75	3
CSF	Sea gla	15	0,15	2	0,016835017	0,17	6	180	160	150	112,5	1790977,5	3
CSF	Sea gla	15	0,15	2	0,016835017	0,17	8	100	50	60	45	165585,9375	1
CSF	Sea luc	15	0,15	2	0,016835017	0,17	13	210	190	160	120	2628886,5	4
CSF	Sea luc	15	0,15	2	0,016835017	0,17	7	110	90	16	8	45263,1	4
CSF	Sid ine	15	0,15	2	0,016835017	0,17	48	210	200	200	100	2263155	3
CSF	Mys aet	15	0,15	1	0,016835017	0,17	2	20	10	20	20	2943,75	4
CSF	Sid ine	15	0,15	1	0,016835017	0,17	8	90	80	90	67,5	268646,625	3
CSF	Sid ine	15	0,15	2	0,01678858	0,17	2	30	14	46	46	14830,377	2
CSF	Sid ine	15	0,15	1	0,01678858	0,17	3	30	29	61	61	28447,28138	2
CSF	Sea gla	15	0,15	2	0,016431376	0,16	14	180	130	100	100	1413588,75	1
CSF	Pte tri	15	0,15	1	0,016431376	0,16	3	60	50	52	52	88477,35	2
KNS	Dio dic	14	0,15	3	0,428571429	0,57	40	150	140	130	130	1481766	3
KNS	Sea luc	14	0,15	3	0,428571429	0,57	2	160	140	130	65	809766,75	2
KNS	Sea luc	14,00	0,15	3	0,428571429	0,57	12	100	90	150	150	742708,125	3
KNS	Apo dim	14	0,15	2	0,285714286	0,43	8	20	10	20	15	2207,8125	2
KNS	Tar lit	14,00	0,15	2	0,285714286	0,43	16	165	150	170	170	2306016	2
KNS	Ole eur	14	0,15	2	0,285714286	0,43	7	80	50	100	50	129819,375	2
KNS	Cas per	14	0,15	2	0,285714286	0,43	2	70	30	65	48,75	82947,51563	1
KNS	Ole eur	14	0,15	1	0,142857143	0,29	2	50	30	60	60	59699,25	2
KNS	Cas per	14	0,15	1	0,142857143	0,29	5	40	20	70	52,5	30909,375	4
KNS	Cas per	14,00	0,15	1	0,142857143	0,29	24	70	60	90	90	211950	1
KNS	Chi fov	14,00	0,15	1	0,142857143	0,29	24	60	40	20	20	30144	4
CSF	Psy obo	14	0,14	8	0,016074173	0,16	4	25	15	20	20	4974,9375	3
CSF	Mys aet	14	0,14	6	0,015712682	0,16	4	40	30	30	22,5	16028,71875	3
CSF	Osy com	14	0,14	5	0,015712682	0,16	8	200	110	150	112,5	1722756,094	4
CSF	Mys aet	14	0,14	3	0,015712682	0,16	5	30	20	40	30	11304	4
CSF	Sea luc	14	0,14	3	0,015712682	0,16	24	210	200	110	82,5	1867102,875	4
CSF	Sea gla	14	0,14	1	0,015712682	0,16	9	140	100	100	75	637616,25	3
CSF	Sid ine	14	0,14	1	0,015712682	0,16	48	110	70	60	30	148541,625	2
CSF	Sid ine	14	0,14	1	0,015712682	0,16	40	130	100	90	45	343359	2
KNS	Gym nem	13	0,14	4	0,571428571	0,71	7	20	10	55	55	8095,3125	2
KNS	Euc rac	13	0,14	3	0,428571429	0,56	9	40	10	15	11,25	5364,984375	4
KNS	Gym nem	13	0,14	2	0,285714286	0,42	4	70	600	80	60	1934397	3
KNS	Tar lit	13	0,14	2	0,285714286	0,42	24	250	170	200	100	2642898,75	1
KNS	Dio dic	13	0,14	2	0,285714286	0,42	20	120	90	110	110	705263,625	3
KNS	Ole eur	13	0,14	2	0,285714286	0,42	20	80	40	90	45	105975	3
KNS	Pte tri	13,00	0,14	2	0,285714286	0,42	16	100	50	110	55	202382,8125	3
KNS	Bud sal	13	0,14	2	0,285714286	0,42	8	200	140	210	157,5	2703952,125	2
KNS	Mys aet	13	0,14	2	0,285714286	0,42	20	35	30	50	37,5	22078,125	4
KNS	Pte tri	13,00	0,14	2	0,285714286	0,42	1	20	10	20	15	2207,8125	4
KNS	Sco zey	13	0,14	1	0,142857143	0,28	3	50	35	65	32,5	34872,39844	2
KNS	Ole eur	13	0,14	1	0,142857143	0,28	11	115	80	125	125	707235,9375	1
KNS	Pte tri	13	0,14	1	0,142857143	0,28	28	110	90	70	70	396052,125	2
KNS	Euc rac	13	0,14	1	0,142857143	0,28	16	80	70	55	55	171296,8125	3
CSF	Psy obo	13	0,13	1	0,014645357	0,15	2	14	12	15	11,25	1059,75	1
CSF	Sea gla	13	0,13	1	0,014645357	0,15	3	80	64	77	57,75	170599,968	3
CSF	Cas per	13	0,13	3	0,014590348	0,15	48	120	110	80	40	288487,5	4
CSF	Euc rac	13	0,13	2	0,014590348	0,15	28	130	110	130	97,5	785848,7813	4
CSF	Euc rac	13	0,13	2	0,014590348	0,15	11	190	150	160	120	1984558,5	3
CSF	Mys aet	13	0,13	2	0,014590348	0,15	4	30	20	40	20	7536	2
CSF	Sea gla	13	0,13	2	0,014590348	0,15	5	140	110	140	140	1253684,25	4
CSF	Sid ine	13	0,13	2	0,014590348	0,15	11	110	100	60	45	271296	4
CSF	Euc rac	13	0,13	1	0,014590348	0,15	12	90	60	60	60	203472	4
CSF	Sid ine	13	0,13	1	0,014590348	0,15	6	100	8	60	30	76415,04	3
KNS	Sid ine	12	0,13	5	0,714285714	0,84	4	30	20	35	17,5	6594	2
KNS	Cas per	12	0,13	4	0,571428571	0,70	20	80	45	45	45	111339,9844	4
KNS	Sid ine	12	0,13	4	0,571428571	0,70	40	100	25	100	75	223541,0156	3
KNS	Rap mel	12	0,13	3	0,428571429	0,55	1	8	3	10	5	106,269375	3
KNS	Pte tri	12	0,13	3	0,428571429	0,55	12	90	70	90	67,5	248378,9063	1
KNS	Sco zey	12,00	0,13	3	0,428571429	0,55	3	5	2	10	5	42,39	3
KNS	Pte tri	12	0,13	2	0,285714286	0,41	11	100	60	80	80	318396	1
KNS	Apo dim	12	0,13	2	0,285714286	0,41	40	60	55	80	60	108182,8125	2
KNS	Sea luc	12	0,13	2	0,285714286	0,41	6	100	80	100	100	461580	2
KNS	Ole eur	12,00	0,13	2	0,285714286	0,41	5	80	60	110	110	313450,5	2
KNS	Pte tri	12,00	0,13	2	0,285714286	0,41	20	60	50	85	85	144626,4375	3
KNS	Tar lit	12	0,13	2	0,285714286	0,41	16	160	130	180	180	2145993,75	2
KNS	Cas per	12	0,13	2	0,285714286	0,41	16	65	45	60	45	81137,10938	4
KNS	Sea luc	12	0,13	2	0,285714286	0,41	8	135	120	120	90	805939,875	4
KNS	Sid ine	12	0,13	2	0,285714286	0,41	4	85	15	80	60	120899,8125	4
KNS	Sco zey	12	0,13	1	0,142857143	0,27	6	20	15	30	22,5	4007,179688	4
KNS	Pte tri	12	0,13	1	0,142857143	0,27	16	75	65	70	70	190504,7813	2
KNS	Rap mel	12	0,13	1	0,142857143	0,27	3	45	40	90	90	89548,875	2
KNS	Pte tri	12	0,13	1	0,142857143	0,27	24	40	25	15	11,25	7302,339844	3
CSF	Sid ine	12	0,12	2	0,013573746	0,14	4	86	65	44	44	145505,7945	3
CSF	Scu myr	12	0,12	1	0,013573746	0,14	4	37	23	31	31	17172,60113	3
CSF	Gym bux	12	0,12	5	0,013468013	0,13	5	100	40	60	30	101736	4
CSF	Mys aet	12	0,12	4	0,013468013	0,13	20	100	90	150	75	371354,0625	4
CSF	Cla ani	12	0,12	3	0,013468013	0,13	20	90	60	90	67,5	228906	4
CSF	Scu myr	12	0,12	3	0,013468013	0,13	24	120	110	110	55	396670,3125	4
CSF	Sea luc	12	0,12	3	0,013468013	0,13	4	200	170	160	80	1530279	4
CSF	Sea luc	12	0,12	3	0,013468013	0,13	11	80	230	150	75	671616,5625	4
CSF	Sea luc	12	0,12	3	0,013468013	0,13	6	140	100	160	120	1020186	4
CSF	Mys aet	12	0,12	2	0,013468013	0,13	20	80	50	80	60	155783,25	4
CSF	Mys aet	12	0,12	2	0,013468013	0,13	20	60	50	50	25	42537,1875	2
CSF	Scu myr	12	0,12	2	0,013468013	0,13	24	140	120	150	112,5	1059750	4
CSF	Sea gla	12	0,12	2	0,013468013	0,13	12	130	100	160	120	915624	4
CSF	Sea gla	12	0,12	2	0,013468013	0,13	5	120	100	80	40	272238	4
CSF	Dov rot	12	0,12	1	0,013468013	0,13	20	100	90	90	90	445624,875	4
CSF	Pte tri	12	0,12	1	0,013468013	0,13	16	60	50	60	45	76566,9375	2
CSF	Sea gla	12	0,12	1	0,013468013	0,13	9	100	80	90	67,5	311566,5	4
CSF	Sea gla	12	0,12	1	0,013468013	0,13	15	50	40	50	50	57697,5	4
CSF	Sid ine	12	0,12	1	0,013468013	0,13	21	80	70	60	45	140151,9375	4
KNS	Dio dic	11,00	0,11	6	0,857142857	0,97	40	160	90	90	90	890719,875	3
KNS	Pte tri	11,00	0,11	5	0,714285714	0,83	20	90	80	100	100	397995	2
KNS	Pte tri	11	0,11	3	0,428571429	0,54	8	100	60	90	67,5	268646,625	2
KNS	Ole eur	11	0,11	3	0,428571429	0,54	10	40	30	80	60	42743,25	1
KNS	Mys aet	11	0,11	2	0,285714286	0,40	20	80	60	110	82,5	235087,875	2
KNS	Sea gla	11	0,11	2	0,285714286	0,40	7	170	100	130	97,5	1111324,5	3
KNS	Pte tri	11	0,11	2	0,285714286	0,40	3	80	40	110	55	129525	2
KNS	Sid ine	11	0,11	2	0,285714286	0,40	5	150	100	55	27,5	259050	3
KNS	Cla ani	11	0,11	2	0,285714286	0,40	6	30	15	65	32,5	10763,08594	2
KNS	Cla ani	11	0,11	2	0,285714286	0,40	1	15	10	50	37,5	3532,5	4
KNS	Cas per	11	0,11	2	0,285714286	0,40	7	40	20	30	22,5	13246,875	3
KNS	Apo dim	11	0,11	1	0,142857143	0,26	32	30	20	45	45	16956	3
KNS	Euc rac	11,00	0,11	1	0,142857143	0,26	2	10	5	12	12	441,5625	4
KNS	Tar lit	11,00	0,11	1	0,142857143	0,26	7	140	110	100	75	671616,5625	3
KNS	Sid ine	11	0,11	1	0,142857143	0,26	20	120	90	110	110	705263,625	3
CSF	Dov rha	11	0,11	1	0,012502134	0,13	6	25	11	12	12	2628,8865	2
CSF	Pte tri	11	0,11	4	0,012345679	0,12	28	90	80	100	75	298496,25	2
CSF	Pte tri	11	0,11	3	0,012345679	0,12	20	100	80	90	45	207711	2
CSF	Cas per	11	0,11	2	0,012345679	0,12	16	100	70	60	30	128759,625	4
CSF	Sea gla	11	0,11	2	0,012345679	0,12	9	220	210	200	200	4974937,5	4
CSF	Sea gla	11	0,11	2	0,012345679	0,12	24	250	160	160	120	3077514	4
CSF	Cas per	11	0,11	1	0,012345679	0,12	16	100	80	100	75	346185	4
CSF	Dov rot	11	0,11	1	0,012345679	0,12	14	110	80	80	60	317925	4
CSF	Sea gla	11	0,11	1	0,012345679	0,12	12	200	190	120	120	2459326,5	4
CSF	Sea gla	11	0,11	1	0,012345679	0,12	12	120	90	90	90	577033,875	3
CSF	Sea gla	11	0,11	1	0,012345679	0,12	7	100	90	110	55	272326,3125	4
CSF	Sea gla	11	0,11	1	0,012345679	0,12	10	70	50	60	45	95642,4375	4
CSF	Sea gla	11	0,11	1	0,012345679	0,12	28	200	170	100	50	956424,375	4
CSF	Ole exa	11	0,11	1	0,01214493	0,12	4	44	40	20	20	19292,16	3
CSF	Pte tri	11	0,11	1	0,01214493	0,12	3	21	19	26	26	5695,92075	2
CSF	Sid ine	11	0,11	1	0,011787727	0,12	4	70	40	58	43,5	82978,425	2
KNS	Pte tri	10,00	0,10	4	0,571428571	0,68	20	70	60	90	67,5	158962,5	2
KNS	Tar lit	10,00	0,10	3	0,428571429	0,53	21	180	170	160	120	1984558,5	1
KNS	Pte tri	10	0,10	3	0,428571429	0,53	16	80	40	80	60	141300	1
KNS	Cas per	10	0,10	3	0,428571429	0,53	2	30	10	40	30	8654,625	1
KNS	Pte tri	10,00	0,10	3	0,428571429	0,53	24	90	60	50	50	169560	3
KNS	Tar lit	10,00	0,10	3	0,428571429	0,53	28	240	240	200	150	4578120	1
KNS	Sea luc	10	0,10	2	0,285714286	0,39	2	100	60	200	150	596992,5	2
KNS	Bud sal	10	0,10	2	0,285714286	0,39	5	65	55	105	78,75	158681,0039	2
KNS	Pte tri	10	0,10	2	0,285714286	0,39	16	90	70	65	32,5	119589,8438	2
KNS	Tar lit	10	0,10	2	0,285714286	0,39	16	150	120	110	110	1142410,5	1
KNS	Sea luc	10	0,10	2	0,285714286	0,39	5	100	60	120	60	238797	2
KNS	Pte tri	10	0,10	2	0,285714286	0,39	20	40	35	35	26,25	20438,82422	4
KNS	Cas per	10,00	0,10	2	0,285714286	0,39	8	35	30	20	20	11775	4
KNS	Sco zey	10	0,10	1	0,142857143	0,25	2	30	25	50	25	10634,29688	3
KNS	Sco zey	10	0,10	1	0,142857143	0,25	1	5	3	9	4,5	44,7744375	2
KNS	Ole eur	10	0,10	1	0,142857143	0,25	5	100	50	100	75	275976,5625	1
KNS	Ole eur	10	0,10	1	0,142857143	0,25	10	70	40	130	97,5	185986,125	1
KNS	Ole eur	10	0,10	1	0,142857143	0,25	16	75	60	80	40	103855,5	3
KNS	Ole eur	10	0,10	1	0,142857143	0,25	3	50	30	60	45	44774,4375	2
KNS	Chi fov	10,00	0,10	1	0,142857143	0,25	25	50	40	35	26,25	30291,1875	2
KNS	Tar lit	10,00	0,10	1	0,142857143	0,25	24	170	135	160	120	1594040,625	3
KNS	Tar lit	10,00	0,10	1	0,142857143	0,25	16	160	130	170	85	1013385,938	2
KNS	Pte tri	10	0,10	1	0,142857143	0,25	7	40	30	40	30	21371,625	2
KNS	Tar lit	10	0,10	1	0,142857143	0,25	12	130	120	130	65	552600,75	2
KNS	Apo dim	10	0,10	1	0,142857143	0,25	24	50	35	30	30	32189,90625	3
KNS	Car bis	10	0,10	1	0,142857143	0,25	11	60	45	90	90	144258,4688	3
KNS	Tar lit	10,00	0,10	1	0,142857143	0,25	24	110	100	130	130	783744	3
KNS	Cas per	10,00	0,10	1	0,142857143	0,25	24	60	40	50	25	37680	4
KNS	Sid ine	10	0,10	1	0,142857143	0,25	12	85	60	50	37,5	116793,2813	4
CSF	Pte tri	10	0,10	4	0,011223345	0,11	4	40	30	80	60	42743,25	4
CSF	Dov rha	10	0,10	3	0,011223345	0,11	10	90	60	80	60	203472	4
CSF	Mys aet	10	0,10	3	0,011223345	0,11	28	70	60	40	20	47100	2
CSF	Mys aet	10	0,10	3	0,011223345	0,11	24	120	100	100	50	340297,5	4
CSF	Scu myr	10	0,10	3	0,011223345	0,11	5	130	110	100	75	604499,0625	4
CSF	Sid ine	10	0,10	3	0,011223345	0,11	32	210	180	130	65	1377675	3
CSF	Cas per	10	0,10	2	0,011223345	0,11	52	130	90	120	60	432731,25	2
CSF	Dov rot	10	0,10	2	0,011223345	0,11	4	60	50	80	40	68059,5	4
CSF	Euc rac	10	0,10	2	0,011223345	0,11	36	190	130	100	100	1531338,75	4
CSF	Mys aet	10	0,10	2	0,011223345	0,11	4	30	20	30	30	11304	4
CSF	Mys aet	10	0,10	2	0,011223345	0,11	16	40	30	30	15	10685,8125	3
CSF	Osy com	10	0,10	2	0,011223345	0,11	4	170	120	80	80	996636	4
CSF	Scu myr	10	0,10	2	0,011223345	0,11	20	110	90	160	120	678946,5	4
CSF	Sea gla	10	0,10	2	0,011223345	0,11	5	110	100	90	67,5	406944	4
CSF	Sea gla	10	0,10	2	0,011223345	0,11	9	110	70	100	75	371354,0625	1
CSF	Sea luc	10	0,10	2	0,011223345	0,11	8	260	230	130	97,5	3228925,781	4
CSF	Sea luc	10	0,10	2	0,011223345	0,11	8	130	110	110	110	886598,625	4
CSF	Sea luc	10	0,10	2	0,011223345	0,11	7	200	140	150	112,5	1931394,375	4
CSF	Sid ine	10	0,10	2	0,011223345	0,11	16	220	180	80	40	905262	4
CSF	Sid ine	10	0,10	2	0,011223345	0,11	32	120	100	120	90	612535,5	3
CSF	Cas per	10	0,10	1	0,011223345	0,11	30	80	60	30	30	85486,5	2
CSF	Dov rha	10	0,10	1	0,011223345	0,11	28	100	70	90	45	193139,4375	4
CSF	Dov rot	10	0,10	1	0,011223345	0,11	2	60	50	70	70	119104,125	4
CSF	Euc rac	10	0,10	1	0,011223345	0,11	20	140	130	160	80	791751	4
CSF	Pte tri	10	0,10	1	0,011223345	0,11	36	60	54	56	56	99819,972	2
CSF	Sea luc	10	0,10	1	0,011223345	0,11	7	170	140	120	90	1220832	4
CSF	Sea gla	10	0,10	4	0,011073319	0,11	5	141	111	63	63	572870,6471	3
KNS	Pte tri	9	0,09	5	0,714285714	0,81	4	90	50	55	41,25	128472,6094	1
KNS	Dio dic	9	0,09	4	0,571428571	0,67	7	130	130	75	37,5	335808,2813	3
KNS	Sid ine	9	0,09	3	0,428571429	0,52	6	70	50	110	55	116896,3125	2
KNS	Sea gla	9	0,09	3	0,428571429	0,52	11	130	110	100	50	402999,375	3
KNS	Dio dic	9	0,09	3	0,428571429	0,52	3	120	80	100	75	452160	3
KNS	Sid ine	9,00	0,09	3	0,428571429	0,52	9	90	50	40	30	93434,625	3
KNS	Pte tri	9	0,09	2	0,285714286	0,38	5	50	40	55	55	63467,25	2
KNS	Apo dim	9	0,09	2	0,285714286	0,38	7	10	5	10	10	367,96875	3
KNS	Pte tri	9	0,09	2	0,285714286	0,38	16	100	90	75	56,25	278515,5469	2
KNS	Sea luc	9	0,09	2	0,285714286	0,38	4	90	50	80	80	249159	3
KNS	Cas per	9,00	0,09	2	0,285714286	0,38	12	40	15	20	10	5313,46875	3
KNS	Sco zey	9	0,09	1	0,142857143	0,24	4	10	5	26	19,5	717,5390625	2
KNS	Sco zey	9	0,09	1	0,142857143	0,24	20	20	10	20	20	2943,75	3
KNS	Ole eur	9	0,09	1	0,142857143	0,24	16	105	90	85	63,75	337795,3125	1
KNS	Tar lit	9,00	0,09	1	0,142857143	0,24	16	165	160	150	150	2120383,125	3
KNS	Pte tri	9	0,09	1	0,142857143	0,24	8	100	85	80	80	382569,75	2
KNS	Cla ani	9	0,09	1	0,142857143	0,24	4	10	5	5	3,75	137,9882813	3
KNS	Cas per	9	0,09	1	0,142857143	0,24	12	30	15	25	12,5	4139,648438	4
CSF	Mys aet	9	0,09	3	0,01010101	0,10	4	90	40	80	40	113982	4
CSF	Pte tri	9	0,09	3	0,01010101	0,10	12	80	60	100	75	213716,25	4
CSF	Cla ani	9	0,09	2	0,01010101	0,10	14	70	60	65	48,75	114806,25	4
CSF	Pte tri	9	0,09	2	0,01010101	0,10	18	90	70	80	60	220781,25	3
CSF	Pte tri	9	0,09	2	0,01010101	0,10	20	90	70	70	70	257578,125	3
CSF	Sea gla	9	0,09	2	0,01010101	0,10	12	160	140	150	112,5	1401519,375	2
CSF	Sea gla	9	0,09	2	0,01010101	0,10	15	190	180	170	170	3138744	4
CSF	Sea gla	9	0,09	2	0,01010101	0,10	26	190	150	120	120	1984558,5	4
CSF	Sea gla	9	0,09	2	0,01010101	0,10	6	140	90	80	40	322399,5	3
CSF	Sea gla	9	0,09	2	0,01010101	0,10	5	70	60	60	45	105975	1
CSF	Sea luc	9	0,09	2	0,01010101	0,10	36	300	240	160	120	4985064	4
CSF	Sid ine	9	0,09	2	0,01010101	0,10	28	220	205	150	112,5	2755515,586	4
CSF	Sid ine	9	0,09	2	0,01010101	0,10	20	150	140	70	35	398937	4
CSF	Sid ine	9	0,09	2	0,01010101	0,10	1	20	10	30	30	4415,625	4
CSF	Cas tet	9	0,09	1	0,01010101	0,10	5	50	20	70	35	29673	2
CSF	Cla ani	9	0,09	1	0,01010101	0,10	12	80	50	60	30	77891,625	4
CSF	Dov rot	9	0,09	1	0,01010101	0,10	5	90	50	90	45	140151,9375	4
CSF	Dov rot	9	0,09	1	0,01010101	0,10	20	130	90	80	60	432731,25	4
CSF	Dov rot	9	0,09	1	0,01010101	0,10	1	50	20	60	60	50868	4
CSF	Scu myr	9	0,09	1	0,01010101	0,10	11	130	260	140	70	1114386	4
CSF	Scu myr	9	0,09	1	0,01010101	0,10	7	130	110	140	70	564199,125	4
CSF	Sea gla	9	0,09	1	0,01010101	0,10	17	160	120	110	82,5	940351,5	4
CSF	Sid ine	9	0,09	1	0,01010101	0,10	28	120	110	100	50	360609,375	4
CSF	Sid ine	9	0,09	1	0,01010101	0,10	12	60	40	60	45	67824	4
CSF	Mys aet	9	0,09	3	0,010001707	0,10	9	60	60	40	30	57226,5	1
CSF	Sea gla	9	0,09	1	0,009644504	0,10	4	80	45	49	49	121236,8719	3
KNS	Pte tri	8,00	0,08	6	0,857142857	0,94	16	60	85	100	100	247422,1875	2
KNS	Cas per	8,00	0,08	4	0,571428571	0,65	12	45	20	12	12	8548,65	3
KNS	Pte tri	8	0,08	3	0,428571429	0,51	5	90	60	120	90	305208	1
KNS	Tar lit	8,00	0,08	3	0,428571429	0,51	7	110	100	180	135	813888	2
KNS	Pte tri	8	0,08	3	0,428571429	0,51	3	30	20	25	25	9420	2
KNS	Dio dic	8	0,08	2	0,285714286	0,37	10	120	60	90	67,5	357665,625	3
KNS	Dio dic	8	0,08	2	0,285714286	0,37	3	25	20	45	22,5	6490,96875	2
KNS	Sid ine	8	0,08	2	0,285714286	0,37	16	65	65	85	85	190291,3594	2
KNS	Pte tri	8	0,08	2	0,285714286	0,37	7	60	55	60	45	81137,10938	2
KNS	Apo dim	8	0,08	2	0,285714286	0,37	12	30	25	45	45	19141,73438	2
KNS	Pte tri	8	0,08	2	0,285714286	0,37	4	80	30	55	41,25	87672,23438	1
KNS	Pte tri	8	0,08	2	0,285714286	0,37	5	45	35	60	45	41396,48438	1
KNS	Pte tri	8	0,08	2	0,285714286	0,37	4	100	60	65	32,5	129348,375	2
KNS	Pte tri	8	0,08	2	0,285714286	0,37	3	50	25	70	35	32197,26563	2
KNS	Sea luc	8,00	0,08	2	0,285714286	0,37	16	190	70	90	90	1072996,875	4
KNS	All dis	8	0,08	1	0,142857143	0,23	16	25	20	40	40	11539,5	3
KNS	Apo dim	8	0,08	1	0,142857143	0,23	20	20	10	25	25	3679,6875	3
KNS	Sco zey	8,00	0,08	1	0,142857143	0,23	40	40	30	45	33,75	24043,07813	3
KNS	Ole eur	8	0,08	1	0,142857143	0,23	5	25	10	15	15	3179,25	2
KNS	Tar lit	8	0,08	1	0,142857143	0,23	16	230	70	130	65	1074969,188	2
KNS	Tar lit	8	0,08	1	0,142857143	0,23	16	130	120	120	120	1020186	1
KNS	Tar lit	8	0,08	1	0,142857143	0,23	20	170	110	150	75	894164,0625	1
KNS	Pte tri	8	0,08	1	0,142857143	0,23	4	30	20	35	35	13188	3
KNS	Sea luc	8	0,08	1	0,142857143	0,23	2	130	55	100	100	584187,1875	2
KNS	Sid ine	8	0,08	1	0,142857143	0,23	3	30	7	20	15	3964,348125	3
KNS	Cas per	8,00	0,08	1	0,142857143	0,23	16	70	50	50	37,5	79702,03125	2
KNS	Euc rac	8	0,08	1	0,142857143	0,23	52	165	120	100	100	1192218,75	4
KNS	Sid ine	8	0,08	1	0,142857143	0,23	16	110	100	95	95	572736	4
KNS	Euc rac	8	0,08	1	0,142857143	0,23	48	110	100	60	45	271296	4
KNS	Sea gla	8	0,08	1	0,142857143	0,23	8	110	90	110	82,5	466775,7188	4
CSF	Cas per	8	0,08	5	0,008978676	0,09	52	180	160	80	60	955188	4
CSF	Mys aet	8	0,08	4	0,008978676	0,09	16	140	110	100	50	447744,375	4
CSF	Sid ine	8	0,08	4	0,008978676	0,09	28	210	200	130	65	1471050,75	4
CSF	Cas tet	8	0,08	3	0,008978676	0,09	17	80	50	75	37,5	97364,53125	4
CSF	Sea luc	8	0,08	3	0,008978676	0,09	12	110	260	170	127,5	1729512	4
CSF	Sea luc	8	0,08	3	0,008978676	0,09	14	240	210	160	120	3363646,5	4
CSF	Sid ine	8	0,08	3	0,008978676	0,09	44	190	170	100	50	890484,375	4
CSF	Mys aet	8	0,08	2	0,008978676	0,09	16	80	50	90	45	116837,4375	4
CSF	Pte tri	8	0,08	2	0,008978676	0,09	24	80	70	70	52,5	163510,5938	3
CSF	Pte tri	8	0,08	2	0,008978676	0,09	6	80	60	80	60	170973	3
CSF	Sea gla	8	0,08	2	0,008978676	0,09	16	80	60	40	30	85486,5	4
CSF	Sea luc	8	0,08	2	0,008978676	0,09	9	220	10	170	85	1013385,938	4
CSF	Sea luc	8	0,08	2	0,008978676	0,09	28	260	210	155	116,25	3647284,172	4
CSF	Sid ine	8	0,08	2	0,008978676	0,09	20	100	85	100	75	358659,1406	4
CSF	Sid ine	8	0,08	2	0,008978676	0,09	3	40	80	90	67,5	101736	4
CSF	Sid ine	8	0,08	2	0,008978676	0,09	6	180	120	120	90	1220832	2
CSF	Cas per	8	0,08	1	0,008978676	0,09	18	60	50	40	20	34029,75	2
CSF	Dov rot	8	0,08	1	0,008978676	0,09	2	70	30	70	52,5	89328,09375	4
CSF	Euc rac	8	0,08	1	0,008978676	0,09	21	120	100	100	75	510446,25	4
CSF	Pte tri	8	0,08	1	0,008978676	0,09	7	50	30	40	30	29849,625	2
CSF	Scu myr	8	0,08	1	0,008978676	0,09	5	160	110	150	75	816449,0625	1
CSF	Sea gla	8	0,08	1	0,008978676	0,09	3	100	53	65	48,75	183715,8314	3
CSF	Sea gla	8	0,08	1	0,008978676	0,09	6	150	110	150	112,5	1113399,844	4
CSF	Sea gla	8	0,08	1	0,008978676	0,09	12	150	140	120	90	1025838	4
CSF	Sid ine	8	0,08	1	0,008978676	0,09	16	170	120	130	97,5	1214650,125	3
CSF	Sid ine	8	0,08	1	0,008978676	0,09	14	80	60	80	40	113982	2
CSF	Zan cap	8	0,08	1	0,008978676	0,09	1	20	10	20	20	2943,75	1
KNS	Ole exa	7	0,07	4	0,571428571	0,64	60	110	60	95	71,25	328875,75	4
KNS	Dio dic	7	0,07	3	0,428571429	0,50	9	100	70	85	63,75	273614,2031	2
KNS	All dis	7,00	0,07	3	0,428571429	0,50	28	60	50	85	85	144626,4375	3
KNS	Ole exa	7,00	0,07	3	0,428571429	0,50	3	50	20	50	37,5	31792,5	4
KNS	Sid ine	7,00	0,07	3	0,428571429	0,50	6	40	20	40	20	11775	2
KNS	Sid ine	7	0,07	3	0,428571429	0,50	2	25	10	25	25	5298,75	3
KNS	Pte tri	7	0,07	2	0,285714286	0,36	5	70	50	115	86,25	183314,6719	2
KNS	Sco zey	7,00	0,07	2	0,285714286	0,36	10	45	40	90	67,5	67161,65625	3
KNS	Sea gla	7,00	0,07	2	0,285714286	0,36	4	120	80	150	150	904320	2
KNS	Gym nem	7	0,07	2	0,285714286	0,36	2	60	30	65	65	86104,6875	3
KNS	Dio dic	7	0,07	2	0,285714286	0,36	5	90	40	65	32,5	92610,375	3
KNS	Sea luc	7,00	0,07	2	0,285714286	0,36	52	120	120	90	67,5	515038,5	3
KNS	Ole exa	7	0,07	2	0,285714286	0,36	6	60	40	40	30	45216	4
KNS	Zan cap	7	0,07	2	0,285714286	0,36	48	90	80	80	80	318396	3
KNS	Sea gla	7,00	0,07	1	0,142857143	0,22	4	180	120	110	110	1492128	2
KNS	Ole eur	7	0,07	1	0,142857143	0,22	16	60	50	70	52,5	89328,09375	1
KNS	Ole eur	7	0,07	1	0,142857143	0,22	6	50	20	70	52,5	44509,5	2
KNS	Apo dim	7	0,07	1	0,142857143	0,22	40	40	20	65	65	38268,75	3
KNS	Apo dim	7	0,07	1	0,142857143	0,22	12	25	15	50	37,5	9328,007813	3
KNS	Sea luc	7	0,07	1	0,142857143	0,22	3	90	70	110	82,5	303574,2188	2
KNS	Gym bux	7,00	0,07	1	0,142857143	0,22	9	30	20	90	45	16956	4
KNS	Pte tri	7,00	0,07	1	0,142857143	0,22	9	60	40	60	30	45216	2
KNS	Sco zey	7,00	0,07	1	0,142857143	0,22	12	30	25	27	13,5	5742,520313	3
KNS	Tar lit	7,00	0,07	1	0,142857143	0,22	20	150	145	105	52,5	612082,8984	2
KNS	Bud sal	7	0,07	1	0,142857143	0,22	6	90	60	50	25	84780	3
KNS	Ole eur	7	0,07	1	0,142857143	0,22	16	80	60	80	80	227964	2
KNS	Rap mel	7	0,07	1	0,142857143	0,22	11	60	40	85	85	128112	2
KNS	Tar lit	7	0,07	1	0,142857143	0,22	6	190	140	160	120	1910376	2
KNS	Tar lit	7	0,07	1	0,142857143	0,22	5	140	120	110	110	1036200	1
KNS	Chi fov	7	0,07	1	0,142857143	0,22	6	15	5	4	4	288,4875	3
KNS	Sid ine	7	0,07	1	0,142857143	0,22	2	10	5	11	5,5	202,3828125	4
KNS	Cla ani	7,00	0,07	1	0,142857143	0,22	2	10	5	23	17,25	634,7460938	2
KNS	Apo dim	7,00	0,07	1	0,142857143	0,22	19	80	40	70	70	164850	3
KNS	Euc rac	7,00	0,07	1	0,142857143	0,22	7	50	40	40	40	46158	3
KNS	Mys aet	7	0,07	1	0,142857143	0,22	4	10	5	5	3,75	137,9882813	4
KNS	Ole exa	7	0,07	1	0,142857143	0,22	16	140	75	80	80	593577,75	4
KNS	Ole exa	7	0,07	1	0,142857143	0,22	7	60	45	250	187,5	300538,4766	4
KNS	Sea gla	7	0,07	1	0,142857143	0,22	4	45	30	30	22,5	19075,5	4
KNS	Sid ine	7	0,07	1	0,142857143	0,22	20	85	70	100	100	339120	4
KNS	Cla ani	7	0,07	1	0,142857143	0,22	4	45	20	150	150	106858,125	3
CSF	Sea luc	7	0,07	4	0,007856341	0,08	8	260	220	100	75	2417996,25	4
CSF	Dov rot	7	0,07	3	0,007856341	0,08	4	110	60	120	90	415422	4
CSF	Sea luc	7	0,07	3	0,007856341	0,08	10	240	190	170	127,5	3369695,906	4
CSF	Sea luc	7	0,07	3	0,007856341	0,08	8	160	120	150	150	1709730	4
CSF	Sid ine	7	0,07	3	0,007856341	0,08	24	210	180	100	100	2119500	3
CSF	Cas per	7	0,07	2	0,007856341	0,08	16	130	100	90	67,5	515038,5	4
CSF	Cas per	7	0,07	2	0,007856341	0,08	4	40	30	60	45	32057,4375	4
CSF	Sea gla	7	0,07	2	0,007856341	0,08	4	120	100	70	52,5	357312,375	4
CSF	Sea luc	7	0,07	2	0,007856341	0,08	7	140	120	110	110	1036200	4
CSF	Sea luc	7	0,07	2	0,007856341	0,08	12	150	120	90	90	934699,5	4
CSF	Sea luc	7	0,07	2	0,007856341	0,08	6	240	200	150	150	4083570	4
CSF	Sea luc	7	0,07	2	0,007856341	0,08	32	230	220	150	150	4083570	3
CSF	Sid ine	7	0,07	2	0,007856341	0,08	24	100	90	60	45	222812,4375	4
CSF	Euc rac	7	0,07	1	0,007856341	0,08	12	100	80	100	75	346185	3
CSF	Scu myr	7	0,07	1	0,007856341	0,08	13	190	170	140	105	1870017,188	4
CSF	Scu myr	7	0,07	1	0,007856341	0,08	7	160	100	80	40	415422	4
CSF	Sea gla	7	0,07	1	0,007856341	0,08	19	270	210	190	190	6292265,625	4
CSF	Sea gla	7	0,07	1	0,007856341	0,08	8	260	110	160	160	3738798	4
CSF	Sea gla	7	0,07	1	0,007856341	0,08	14	200	170	180	135	2582345,813	4
CSF	Sea gla	7	0,07	1	0,007856341	0,08	7	220	190	140	105	2453586,188	4
CSF	Sea gla	7	0,07	1	0,007856341	0,08	9	60	40	100	50	75360	4
CSF	Sea gla	7	0,07	1	0,007856341	0,08	7	120	110	90	67,5	486822,6563	4
CSF	Dov rot	6	0,06	1	0,007144077	0,07	5	50	30	20	20	19899,75	4
KNS	Cas per	6,00	0,06	3	0,428571429	0,49	16	50	50	40	40	52987,5	3
KNS	Hal luc	6,00	0,06	2	0,285714286	0,35	5	90	60	110	55	186516	2
KNS	Tar lit	6,00	0,06	2	0,285714286	0,35	20	120	90	100	100	641148,75	1
KNS	Ole eur	6	0,06	2	0,285714286	0,35	3	70	50	80	60	127523,25	2
KNS	Sea gla	6	0,06	2	0,285714286	0,35	7	60	45	45	45	72129,23438	3
KNS	Sea luc	6	0,06	2	0,285714286	0,35	20	80	60	55	41,25	117543,9375	3
KNS	Tar lit	6,00	0,06	2	0,285714286	0,35	16	150	160	150	150	1868692,5	2
KNS	Pte tri	6	0,06	2	0,285714286	0,35	2	45	30	7	5,25	4450,95	1
KNS	Pte tri	6	0,06	2	0,285714286	0,35	2	50	30	60	60	59699,25	2
KNS	Pte tri	6	0,06	2	0,285714286	0,35	2	25	15	30	22,5	5596,804688	2
KNS	Euc rac	6,00	0,06	2	0,285714286	0,35	10	70	60	40	40	94200	4
KNS	Pte tri	6,00	0,06	2	0,285714286	0,35	11	60	60	50	37,5	71533,125	4
KNS	Sid ine	6,00	0,06	2	0,285714286	0,35	5	70	50	50	37,5	79702,03125	3
KNS	Tar lit	6,00	0,06	1	0,142857143	0,21	16	100	90	100	75	371354,0625	1
KNS	All dis	6	0,06	1	0,142857143	0,21	4	10	5	25	18,75	689,9414063	2
KNS	Apo dim	6	0,06	1	0,142857143	0,21	6	15	5	10	10	721,21875	3
KNS	Ole eur	6	0,06	1	0,142857143	0,21	16	50	40	70	52,5	60582,375	3
KNS	Dio dic	6,00	0,06	1	0,142857143	0,21	12	85	55	100	100	298054,6875	2
KNS	Tar lit	6,00	0,06	1	0,142857143	0,21	4	100	90	130	97,5	482760,2813	2
KNS	Ole eur	6	0,06	1	0,142857143	0,21	4	60	40	45	33,75	50868	3
KNS	Rap mel	6	0,06	1	0,142857143	0,21	3	40	20	70	35	20606,25	2
KNS	Sco zey	6	0,06	1	0,142857143	0,21	12	30	20	40	20	7536	2
KNS	Sea luc	6	0,06	1	0,142857143	0,21	4	100	50	85	63,75	234580,0781	3
KNS	Sea luc	6	0,06	1	0,142857143	0,21	5	130	100	90	67,5	515038,5	2
KNS	Tar lit	6	0,06	1	0,142857143	0,21	4	70	60	65	65	153075	1
KNS	Cas per	6	0,06	1	0,142857143	0,21	3	55	20	70	35	34824,5625	2
KNS	Pte tri	6	0,06	1	0,142857143	0,21	7	70	50	50	37,5	79702,03125	2
KNS	Pte tri	6	0,06	1	0,142857143	0,21	5	55	40	40	30	39740,625	2
KNS	Chi fov	6	0,06	1	0,142857143	0,21	7	15	5	1	0,75	54,09140625	4
KNS	Ole eur	6,00	0,06	1	0,142857143	0,21	7	50	40	25	18,75	21636,5625	4
KNS	Ole exa	6	0,06	1	0,142857143	0,21	20	110	65	115	115	549944,0156	4
KNS	Sco zey	6	0,06	1	0,142857143	0,21	6	20	15	30	30	5342,90625	4
KNS	Sid ine	6	0,06	1	0,142857143	0,21	20	115	100	120	60	384689,25	4
KNS	Zan cap	6	0,06	1	0,142857143	0,21	3	55	20	70	35	34824,5625	4
KNS	Sid ine	6	0,06	1	0,142857143	0,21	6	35	20	45	33,75	16094,95313	4
CSF	Mys aet	6	0,06	3	0,006734007	0,07	4	70	30	80	40	68059,5	4
CSF	Zan cap	6	0,06	3	0,006734007	0,07	32	120	80	140	70	422016	2
CSF	Euc rac	6	0,06	2	0,006734007	0,07	7	110	100	150	112,5	678240	4
CSF	Mys aet	6	0,06	2	0,006734007	0,07	8	100	40	70	52,5	178038	4
CSF	Mys aet	6	0,06	2	0,006734007	0,07	2	30	10	20	20	5769,75	4
CSF	Pte tri	6	0,06	2	0,006734007	0,07	4	40	30	30	22,5	16028,71875	2
CSF	Scu myr	6	0,06	2	0,006734007	0,07	24	130	110	90	67,5	544049,1563	4
CSF	Sea gla	6	0,06	2	0,006734007	0,07	20	140	100	90	67,5	573854,625	3
CSF	Sea gla	6	0,06	2	0,006734007	0,07	12	140	95	82	61,5	509176,7578	3
CSF	Sea gla	6	0,06	2	0,006734007	0,07	4	100	73	93	69,75	306055,6675	1
CSF	Sea luc	6	0,06	2	0,006734007	0,07	16	110	100	80	60	361728	4
CSF	Sea luc	6	0,06	2	0,006734007	0,07	6	240	180	160	120	3077514	4
CSF	Sid ine	6	0,06	2	0,006734007	0,07	4	180	100	90	45	560607,75	4
CSF	Cas tet	6	0,06	1	0,006734007	0,07	20	130	100	110	82,5	629491,5	4
CSF	Cla ani	6	0,06	1	0,006734007	0,07	8	110	90	100	75	424341,5625	1
CSF	Cla ani	6	0,06	1	0,006734007	0,07	3	40	30	60	30	21371,625	4
CSF	Cla ani	6	0,06	1	0,006734007	0,07	12	80	60	80	40	113982	4
CSF	Euc rac	6	0,06	1	0,006734007	0,07	5	160	150	100	75	975411,5625	4
CSF	Euc rac	6	0,06	1	0,006734007	0,07	6	110	90	110	82,5	466775,7188	3
CSF	Euc rac	6	0,06	1	0,006734007	0,07	40	170	110	100	100	1192218,75	4
CSF	Euc rac	6	0,06	1	0,006734007	0,07	15	80	70	50	37,5	116793,2813	4
CSF	Euc rac	6	0,06	1	0,006734007	0,07	6	40	30	60	45	32057,4375	2
CSF	Mys aet	6	0,06	1	0,006734007	0,07	19	50	40	30	22,5	25963,875	4
CSF	Scu myr	6	0,06	1	0,006734007	0,07	8	200	180	150	112,5	2228124,375	4
CSF	Scu myr	6	0,06	1	0,006734007	0,07	16	90	80	100	75	298496,25	4
CSF	Scu myr	6	0,06	1	0,006734007	0,07	20	190	120	100	75	1103906,25	3
CSF	Sea gla	6	0,06	1	0,006734007	0,07	4	110	100	110	82,5	497376	4
CSF	Sid ine	6	0,06	1	0,006734007	0,07	28	260	160	140	70	1905666	4
CSF	Sid ine	6	0,06	1	0,006734007	0,07	14	180	140	110	82,5	1214296,875	4
CSF	Sid ine	6	0,06	1	0,006734007	0,07	12	100	90	100	50	247569,375	4
CSF	Euc rac	6	0,06	1	0,006429669	0,06	7	130	70	90	67,5	432775,4063	2
KNS	Cla ani	5	0,05	5	0,714285714	0,77	6	45	40	135	135	134323,3125	4
KNS	Sea luc	5,00	0,05	3	0,428571429	0,48	4	60	40	85	85	128112	3
KNS	Sco zey	5,00	0,05	2	0,285714286	0,34	8	10	5	4	3	110,390625	3
KNS	Pte tri	5	0,05	2	0,285714286	0,34	2	75	50	60	45	105975	2
KNS	Pte tri	5	0,05	2	0,285714286	0,34	4	60	40	50	50	75360	2
KNS	Pte tri	5	0,05	2	0,285714286	0,34	3	45	25	45	33,75	26278,48828	2
KNS	Pte tri	5	0,05	2	0,285714286	0,34	2	40	20	50	25	14718,75	2
KNS	Car bis	5,00	0,05	2	0,285714286	0,34	24	60	45	80	60	96172,3125	3
KNS	Sco zey	5,00	0,05	2	0,285714286	0,34	7	50	40	50	25	28848,75	3
KNS	Dio dic	5,00	0,05	1	0,142857143	0,19	4	160	90	120	90	890719,875	2
KNS	Dio dic	5,00	0,05	1	0,142857143	0,19	3	50	35	100	75	80474,76563	2
KNS	Sea luc	5,00	0,05	1	0,142857143	0,19	3	40	30	90	45	32057,4375	2
KNS	Tar lit	5,00	0,05	1	0,142857143	0,19	12	100	90	100	75	371354,0625	1
KNS	All dis	5	0,05	1	0,142857143	0,19	3	25	20	40	30	8654,625	3
KNS	Dio dic	5	0,05	1	0,142857143	0,19	2	40	20	45	22,5	13246,875	2
KNS	Sea luc	5	0,05	1	0,142857143	0,19	2	120	80	170	127,5	768672	1
KNS	Dio dic	5	0,05	1	0,142857143	0,19	5	100	50	90	45	165585,9375	3
KNS	Sco zey	5	0,05	1	0,142857143	0,19	20	60	40	55	41,25	62172	3
KNS	Scu myr	5	0,05	1	0,142857143	0,19	3	10	5	15	15	551,953125	2
KNS	Sea luc	5	0,05	1	0,142857143	0,19	4	150	120	120	60	623133	3
KNS	Dio dic	5	0,05	1	0,142857143	0,19	6	150	110	85	85	841235,4375	3
KNS	Dio dic	5	0,05	1	0,142857143	0,19	5	130	110	120	60	483599,25	2
KNS	Dio dic	5	0,05	1	0,142857143	0,19	5	130	70	80	40	256459,5	2
KNS	Ole eur	5	0,05	1	0,142857143	0,19	1	55	35	75	37,5	46419,25781	1
KNS	Sea luc	5	0,05	1	0,142857143	0,19	1	140	90	100	75	604499,0625	2
KNS	Pte tri	5	0,05	1	0,142857143	0,19	32	60	50	90	90	153133,875	3
KNS	Tar lit	5	0,05	1	0,142857143	0,19	8	150	120	150	150	1557832,5	2
KNS	All dis	5	0,05	1	0,142857143	0,19	1	10	0,5	30	15	371,1332813	3
KNS	Sea luc	5	0,05	1	0,142857143	0,19	6	100	60	95	95	378095,25	2
KNS	Ole eur	5	0,05	1	0,142857143	0,19	2	65	40	60	45	76566,9375	3
KNS	Rap mel	5	0,05	1	0,142857143	0,19	2	30	25	55	55	23395,45313	2
KNS	Sea luc	5	0,05	1	0,142857143	0,19	8	100	90	100	50	247569,375	2
KNS	Pte tri	5	0,05	1	0,142857143	0,19	4	40	25	35	17,5	11359,19531	2
KNS	Pte tri	5	0,05	1	0,142857143	0,19	2	25	15	35	26,25	6529,605469	3
KNS	Sea luc	5	0,05	1	0,142857143	0,19	5	100	80	120	90	415422	2
KNS	Sea luc	5	0,05	1	0,142857143	0,19	1	50	20	45	33,75	28613,25	2
KNS	Chi fov	5	0,05	1	0,142857143	0,19	4	30	20	12	6	2260,8	4
KNS	Chi fov	5	0,05	1	0,142857143	0,19	6	10	5	5	5	183,984375	4
KNS	Pte tri	5	0,05	1	0,142857143	0,19	16	35	30	25	25	14718,75	3
KNS	Chi fov	5	0,05	1	0,142857143	0,19	10	20	15	25	12,5	2226,210938	4
KNS	Apo dim	5	0,05	1	0,142857143	0,19	2	30	25	15	11,25	4785,433594	4
KNS	Dio dic	5	0,05	1	0,142857143	0,19	12	50	30	35	17,5	17412,28125	3
KNS	Cas per	5	0,05	1	0,142857143	0,19	4	40	20	25	25	14718,75	4
KNS	Sea cre	5	0,05	1	0,142857143	0,19	16	100	90	45	45	222812,4375	3
KNS	Sea cre	5	0,05	1	0,142857143	0,19	20	100	60	60	45	179097,75	4
CSF	Sea gla	5	0,05	1	0,005715261	0,06	1	200	100	150	150	2207812,5	4
CSF	Sea luc	5	0,05	6	0,005611672	0,06	10	190	180	200	100	1846320	4
CSF	Scu myr	5	0,05	4	0,005611672	0,06	17	100	50	20	15	55195,3125	4
CSF	Mys aet	5	0,05	3	0,005611672	0,06	7	100	80	90	45	207711	4
CSF	Dov rot	5	0,05	2	0,005611672	0,06	1	40	30	50	50	35619,375	4
CSF	Euc rac	5	0,05	2	0,005611672	0,06	4	90	40	80	60	170973	4
CSF	Sea luc	5	0,05	2	0,005611672	0,06	5	150	140	150	112,5	1282297,5	4
CSF	Sid ine	5	0,05	2	0,005611672	0,06	4	140	100	100	100	850155	4
CSF	Sid ine	5	0,05	2	0,005611672	0,06	8	130	90	70	35	252426,5625	4
CSF	Cas per	5	0,05	1	0,005611672	0,06	7	90	60	80	60	203472	4
CSF	Cas per	5	0,05	1	0,005611672	0,06	5	50	20	60	45	38151	4
CSF	Cas per	5	0,05	1	0,005611672	0,06	40	100	90	60	45	222812,4375	4
CSF	Cas per	5	0,05	1	0,005611672	0,06	8	100	90	80	60	297083,25	1
CSF	Cas per	5	0,05	1	0,005611672	0,06	24	90	60	50	50	169560	4
CSF	Cas tet	5	0,05	1	0,005611672	0,06	3	50	20	50	37,5	31792,5	4
CSF	Cla ani	5	0,05	1	0,005611672	0,06	9	110	40	110	82,5	328345,875	1
CSF	Cla ani	5	0,05	1	0,005611672	0,06	32	110	80	80	60	317925	4
CSF	Cla ani	5	0,05	1	0,005611672	0,06	8	80	70	120	90	280303,875	1
CSF	Cla ani	5	0,05	1	0,005611672	0,06	6	35	25	35	26,25	13947,85547	4
CSF	Dov rha	5	0,05	1	0,005611672	0,06	4	100	100	110	110	582862,5	4
CSF	Dov rot	5	0,05	1	0,005611672	0,06	3	50	30	60	60	59699,25	4
CSF	Dov rot	5	0,05	1	0,005611672	0,06	4	0,5	40	90	67,5	6680,399063	4
CSF	Euc rac	5	0,05	1	0,005611672	0,06	44	100	81	59	44,25	205710,6777	2
CSF	Euc rac	5	0,05	1	0,005611672	0,06	8	140	110	100	75	671616,5625	4
CSF	Euc rac	5	0,05	1	0,005611672	0,06	4	110	100	100	100	602880	4
CSF	Euc rac	5	0,05	1	0,005611672	0,06	4	100	50	110	110	404765,625	4
CSF	Euc rac	5	0,05	1	0,005611672	0,06	6	110	90	100	50	282894,375	4
CSF	Euc rac	5	0,05	1	0,005611672	0,06	5	100	100	100	75	397406,25	4
CSF	Euc rac	5	0,05	1	0,005611672	0,06	4	100	80	80	60	276948	4
CSF	Euc rac	5	0,05	1	0,005611672	0,06	4	110	90	80	80	452631	3
CSF	Euc rac	5	0,05	1	0,005611672	0,06	5	100	80	80	80	369264	4
CSF	Euc rac	5	0,05	1	0,005611672	0,06	7	60	100	70	35	99734,25	4
CSF	Euc rac	5	0,05	1	0,005611672	0,06	7	80	40	50	50	117750	4
CSF	Gym bux	5	0,05	1	0,005611672	0,06	2	40	20	80	60	35325	3
CSF	Gym bux	5	0,05	1	0,005611672	0,06	1	30	10	30	30	8654,625	3
CSF	Mys aet	5	0,05	1	0,005611672	0,06	1	40	10	30	30	14306,625	4
CSF	Mys aet	5	0,05	1	0,005611672	0,06	2	60	20	60	45	51927,75	4
CSF	Mys aet	5	0,05	1	0,005611672	0,06	5	50	30	60	30	29849,625	2
CSF	Mys aet	5	0,05	1	0,005611672	0,06	1	70	30	90	90	153133,875	4
CSF	Mys aet	5	0,05	1	0,005611672	0,06	31	60	40	40	30	45216	4
CSF	Mys aet	5	0,05	1	0,005611672	0,06	21	50	30	37	18,5	18407,26875	2
CSF	Pte tri	5	0,05	1	0,005611672	0,06	10	50	40	80	60	69237	2
CSF	Pte tri	5	0,05	1	0,005611672	0,06	4	40	20	30	22,5	13246,875	2
CSF	Pte tri	5	0,05	1	0,005611672	0,06	4	40	30	40	20	14247,75	4
CSF	Sco zey	5	0,05	1	0,005611672	0,06	1	30	20	27	20,25	7630,2	2
CSF	Scu myr	5	0,05	1	0,005611672	0,06	5	140	110	80	60	537293,25	4
CSF	Scu myr	5	0,05	1	0,005611672	0,06	4	140	120	160	120	1130400	4
CSF	Scu myr	5	0,05	1	0,005611672	0,06	12	160	120	140	70	797874	3
CSF	Scu myr	5	0,05	1	0,005611672	0,06	4	60	50	80	60	102089,25	4
CSF	Scu myr	5	0,05	1	0,005611672	0,06	16	10	60	100	100	37680	3
CSF	Scu myr	5	0,05	1	0,005611672	0,06	7	30	20	60	60	22608	4
CSF	Scu myr	5	0,05	1	0,005611672	0,06	16	170	140	140	105	1424304	4
CSF	Scu myr	5	0,05	1	0,005611672	0,06	1	130	120	110	82,5	701377,875	2
CSF	Scu myr	5	0,05	1	0,005611672	0,06	1	70	60	110	110	259050	4
CSF	Sea gla	5	0,05	1	0,005611672	0,06	11	220	200	100	50	1205760	4
CSF	Sea gla	5	0,05	1	0,005611672	0,06	3	100	90	110	110	544652,625	4
CSF	Sea gla	5	0,05	1	0,005611672	0,06	4	160	80	100	75	706500	4
CSF	Sea gla	5	0,05	1	0,005611672	0,06	5	110	90	80	80	452631	4
CSF	Sea luc	5	0,05	1	0,005611672	0,06	4	150	120	150	112,5	1168374,375	4
CSF	Sea luc	5	0,05	1	0,005611672	0,06	4	220	180	150	112,5	2546049,375	4
CSF	Sea luc	5	0,05	1	0,005611672	0,06	8	220	200	110	82,5	1989504	4
CSF	Sea luc	5	0,05	1	0,005611672	0,06	5	150	230	160	120	1984558,5	4
CSF	Sea luc	5	0,05	1	0,005611672	0,06	9	200	80	100	50	678240	4
CSF	Sid ine	5	0,05	1	0,005611672	0,06	9	100	60	70	35	139298,25	4
CSF	Zan cap	5	0,05	1	0,005611672	0,06	24	90	70	70	35	128789,0625	2
CSF	Zan cap	5	0,05	1	0,005611672	0,06	12	70	40	60	30	57226,5	4
