# Supplementary material for: Fire severity effects on resprouting of subtropical dune thicket of the Cape Floristic Region
Source: PeerJ. 2020 Jun 10;8:e9240. doi: 10.7717/peerj.9240 (PMC7293192; doi:10.7717/peerj.9240)
Supplement: Supplemental Information 12 [file peerj-08-9240-s012.csv]

site	species	survival	pre stem diameter	max stem diameter	pre stem count	max shoot count	pre fire size	fire severity (firebase)
CSF	Pte tri	1	99,00	1,00	11	0,733333333	1,73	3
CSF	Pte tri	1	99,00	1,00	12	0,8	1,80	2
KNS	Sid ine	0	99	1,00	1	0,066666667	1,07	4
CSF	Pte tri	1	98,00	0,99	11	0,733333333	1,72	2
CSF	Pte tri	1	98,00	0,99	6	0,4	1,39	1
CSF	Sid ine	0	98	0,99	9	0,6	1,59	1
CSF	Pte tri	1	98,00	0,99	9	0,6	1,59	2
CSF	Pte tri	1	97,00	0,98	5	0,333333333	1,31	3
CSF	Pte tri	1	97,00	0,98	7	0,466666667	1,45	1
CSF	Pte tri	1	97,00	0,98	10	0,666666667	1,65	2
KNS	Pte tri	1	96	0,97	6	0,4	1,37	3
CSF	Pte tri	1	95,00	0,96	5	0,333333333	1,29	2
KNS	Sid ine	1	95	0,96	2	0,133333333	1,09	4
CSF	Pte tri	1	94,00	0,95	12	0,8	1,75	2
CSF	Pte tri	1	90,00	0,91	7	0,466666667	1,38	3
KNS	Sid ine	0	90	0,91	2	0,133333333	1,04	4
CSF	Pte tri	1	90	0,91	13	0,866666667	1,78	2
CSF	Pte tri	1	90	0,91	7	0,466666667	1,38	4
KNS	Sid ine	0	90	0,91	3	0,2	1,11	4
CSF	Pte tri	1	89,00	0,90	8	0,533333333	1,43	1
CSF	Pte tri	1	89,00	0,90	9	0,6	1,50	3
CSF	Sid ine	1	89,00	0,90	5	0,333333333	1,23	2
CSF	Sid ine	1	88,00	0,89	8	0,533333333	1,42	2
CSF	Pte tri	1	87,00	0,88	7	0,466666667	1,35	2
CSF	Pte tri	1	87,00	0,88	10	0,666666667	1,55	2
CSF	Pte tri	1	86,00	0,87	8	0,533333333		3
CSF	Sid ine	0	86,00	0,87	3	0,2	1,07	2
KNS	Pte tri	1	86	0,87	3	0,2	1,07	2
KNS	Sid ine	1	86	0,87	4	0,266666667	1,14	4
CSF	Sea gla	1	85,00	0,86	4	0,266666667	1,13	2
CSF	Pte tri	1	84	0,85	10	0,666666667	1,52	2
CSF	Pte tri	1	84	0,85	4	0,266666667	1,12	2
KNS	Sid ine	0	82	0,83	2	0,133333333	0,96	4
KNS	Sid ine	0	81	0,82	3	0,2	1,02	4
KNS	Sid ine	1	81	0,82	1	0,066666667	0,88	2
CSF	Pte tri	1	80,00	0,81	5	0,333333333		2
CSF	Pte tri	1	80,00	0,81	7	0,466666667	1,27	2
CSF	Pte tri	1	80,00	0,81	10	0,666666667	1,47	3
KNS	Cas per	1	80	0,81	2	0,133333333	0,94	3
KNS	Pte tri	1	80	0,81	13	0,866666667	1,67	1
CSF	Pte tri	1	80	0,81	9	0,6	1,41	3
CSF	Pte tri	1	80	0,81	5	0,333333333	1,14	3
CSF	Mys aet	0	78,00	0,79	6	0,4	1,19	1
CSF	Sid ine	1	78,00	0,79	1	0,066666667	0,85	2
CSF	Sea gla	1	77,00	0,78	5	0,333333333	1,11	3
CSF	Sea gla	1	70,00	0,71	3	0,2	0,91	3
KNS	Sid ine	1	70	0,71	1	0,066666667	0,77	3
CSF	Sea gla	1	68,00	0,69	2	0,133333333	0,82	3
CSF	Sea gla	1	67,00	0,68	6	0,4	1,08	3
CSF	Sea luc	1	67	0,68	5	0,333333333	1,01	4
CSF	Sid ine	1	67	0,68	3	0,2	0,88	4
CSF	Sea gla	1	65,00	0,66	6	0,4		2
CSF	Sid ine	1	65	0,66	4	0,266666667	0,92	4
KNS	Pte tri	1	64	0,65	8	0,533333333	1,18	2
KNS	Pte tri	1	63	0,64	13	0,866666667	1,50	2
CSF	Pte tri	1	63	0,64	10	0,666666667	1,30	2
KNS	Pte tri	0	62	0,63	4	0,266666667	0,89	4
CSF	Pte tri	1	61	0,62	8	0,533333333	1,15	3
KNS	Sid ine	0	61	0,62	1	0,066666667	0,68	3
KNS	Pte tri	1	60	0,61	12	0,8	1,41	1
KNS	Pte tri	1	60	0,61	12	0,8	1,41	1
CSF	Pte tri	1	60	0,61	9	0,6	1,21	2
CSF	Pte tri	1	60	0,61	7	0,466666667	1,07	2
KNS	Tar lit	1	59	0,60	3	0,2	0,80	2
CSF	Pte tri	1	58	0,59	7	0,466666667	1,05	1
KNS	Pte tri	1	58	0,59	7	0,466666667	1,05	2
CSF	Pte tri	1	57	0,58	7	0,466666667	1,04	3
CSF	Pte tri	1	56	0,57	8	0,533333333	1,10	2
KNS	Ole eur	1	53	0,54	2	0,133333333	0,67	2
KNS	Sid ine	1	52	0,53	2	0,133333333	0,66	4
KNS	Tar lit	1	52	0,53	4	0,266666667	0,79	2
KNS	Dio dic	1	51	0,52	4	0,266666667	0,78	2
CSF	Sea luc	1	51	0,52	9	0,6	1,12	2
CSF	Mys aet	1	50	0,51	1	0,066666667	0,57	4
CSF	Pte tri	1	50	0,51	14	0,933333333	1,44	3
KNS	Pte tri	1	50	0,51	13	0,866666667	1,37	1
CSF	Pte tri	0	50	0,51	2	0,133333333	0,64	2
CSF	Sea luc	1	50	0,51	3	0,2	0,71	4
KNS	Sid ine	1	50	0,51	1	0,066666667	0,57	4
KNS	Tar lit	1	50	0,51	2	0,133333333	0,64	3
KNS	Cas per	1	49	0,49	1	0,066666667	0,56	2
KNS	Chi fov	1	49	0,49	1	0,066666667	0,56	3
CSF	Pte tri	1	49	0,49	3	0,2	0,69	2
KNS	Tar lit	1	49	0,49	4	0,266666667	0,76	3
CSF	Mys aet	1	48	0,48	6	0,4	0,88	4
CSF	Pte tri	1	48	0,48	6	0,4	0,88	2
KNS	Sid ine	1	48	0,48	4	0,266666667	0,75	2
KNS	Tar lit	1	48	0,48	5	0,333333333	0,82	1
CSF	Sea gla	1	47,00	0,47	2	0,133333333	0,61	4
KNS	Cas per	0	47	0,47	3	0,2	0,67	4
CSF	Pte tri	1	47	0,47	8	0,533333333	1,01	2
KNS	Sid ine	0	47	0,47	1	0,066666667	0,54	3
CSF	Zan cap	0	47	0,47	1	0,066666667	0,54	4
KNS	Tar lit	1	46	0,46	6	0,4	0,86	3
KNS	Cas per	1	45	0,45	2	0,133333333	0,59	3
KNS	Cas per	1	45	0,45	2	0,133333333	0,59	3
CSF	Pte tri	1	45	0,45	8	0,533333333	0,99	4
KNS	Pte tri	1	45	0,45	6	0,4	0,85	1
CSF	Pte tri	1	45	0,45	4	0,266666667	0,72	1
CSF	Sid ine	1	45	0,45	4	0,266666667	0,72	2
KNS	Sid ine	1	45	0,45	2	0,133333333	0,59	2
KNS	Sid ine	1	45	0,45	2	0,133333333	0,59	3
KNS	Sid ine	0	45	0,45	1	0,066666667	0,52	3
KNS	Sid ine	1	45	0,45	1	0,066666667	0,52	3
KNS	Tar lit	1	45	0,45	2	0,133333333	0,59	1
KNS	Tar lit	1	45	0,45	2	0,133333333	0,59	1
KNS	Cas per	1	43	0,43	1	0,066666667	0,50	2
KNS	Sid ine	1	43	0,43	2	0,133333333	0,57	3
KNS	Cas per	1	42	0,42	1	0,066666667	0,49	2
KNS	Mys aet	1	42	0,42	2	0,133333333	0,56	3
CSF	Pte tri	1	42	0,42	7	0,466666667	0,89	2
KNS	Sid ine	0	42	0,42	1	0,066666667	0,49	3
KNS	Pte tri	1	41	0,41	6	0,4	0,81	3
KNS	Sco zey	0	41	0,41	3	0,2	0,61	2
CSF	Sid ine	0	41	0,41	2	0,133333333	0,55	4
CSF	Cas per	1	40	0,40	7	0,466666667	0,87	4
CSF	Cas per	1	40	0,40	3	0,2	0,60	3
KNS	Cas per	1	40	0,40	1	0,066666667	0,47	2
CSF	Mys aet	1	40	0,40	4	0,266666667	0,67	4
KNS	Pte tri	1	40	0,40	10	0,666666667	1,07	1
KNS	Pte tri	1	40	0,40	10	0,666666667	1,07	1
KNS	Pte tri	1	40	0,40	9	0,6	1,00	2
KNS	Pte tri	1	40	0,40	6	0,4	0,80	2
CSF	Pte tri	1	40	0,40	4	0,266666667	0,67	4
CSF	Pte tri	1	40	0,40	4	0,266666667	0,67	4
CSF	Pte tri	1	40	0,40	4	0,266666667	0,67	3
KNS	Pte tri	1	40	0,40	4	0,266666667	0,67	1
KNS	Pte tri	1	40	0,40	2	0,133333333	0,54	2
KNS	Sea luc	0	40	0,40	4	0,266666667	0,67	3
CSF	Sid ine	1	40	0,40	4	0,266666667	0,67	3
KNS	Sid ine	1	40	0,40	4	0,266666667	0,67	4
KNS	Sid ine	1	40	0,40	2	0,133333333	0,54	2
KNS	Sid ine	1	40	0,40	2	0,133333333	0,54	4
KNS	Sid ine	1	40	0,40	2	0,133333333	0,54	4
KNS	Tar lit	1	40	0,40	4	0,266666667	0,67	4
KNS	Tar lit	1	40	0,40	4	0,266666667	0,67	3
KNS	Tar lit	1	40	0,40	2	0,133333333	0,54	1
CSF	Zan cap	1	40	0,40	3	0,2	0,60	4
KNS	Tar lit	1	39	0,39	1	0,066666667	0,46	2
KNS	Cas per	0	38	0,38	4	0,266666667	0,65	3
KNS	Pte tri	1	38	0,38	5	0,333333333	0,72	2
KNS	Sid ine	0	38	0,38	1	0,066666667	0,45	3
CSF	Pte tri	1	37	0,37	7	0,466666667	0,84	3
CSF	Pte tri	1	37	0,37	5	0,333333333	0,71	3
CSF	Pte tri	1	37	0,37	1	0,066666667	0,44	2
KNS	Tar lit	1	37	0,37	4	0,266666667	0,64	1
CSF	Pte tri	1	36	0,36	5	0,333333333	0,70	3
CSF	Pte tri	1	36	0,36	1	0,066666667	0,43	3
KNS	Tar lit	1	36	0,36	2	0,133333333	0,50	2
KNS	Euc rac	1	35	0,35	1	0,066666667	0,42	4
KNS	Ole eur	1	35	0,35	5	0,333333333	0,69	1
CSF	Pte tri	1	35	0,35	15	1	1,35	3
KNS	Pte tri	0	35	0,35	7	0,466666667	0,82	2
CSF	Pte tri	1	35	0,35	5	0,333333333	0,69	3
CSF	Pte tri	1	35	0,35	2	0,133333333	0,49	4
CSF	Pte tri	1	35	0,35	2	0,133333333	0,49	2
KNS	Sea luc	1	35	0,35	3	0,2	0,55	2
KNS	Sid ine	1	35	0,35	4	0,266666667	0,62	2
KNS	Sid ine	1	34	0,34	4	0,266666667	0,61	4
CSF	Sid ine	1	34	0,34	2	0,133333333	0,48	3
KNS	Sid ine	0	34	0,34	1	0,066666667	0,41	3
KNS	Cas per	1	33	0,33	1	0,066666667	0,40	2
CSF	Pte tri	1	33	0,33	6	0,4	0,73	2
KNS	Sid ine	1	33	0,33	1	0,066666667	0,40	1
KNS	Apo dim	0	32	0,32	1	0,066666667	0,39	3
KNS	Cas per	0	32	0,32	2	0,133333333	0,46	2
CSF	Mys aet	1	32	0,32	9	0,6	0,92	3
KNS	Pte tri	1	32	0,32	7	0,466666667	0,79	2
KNS	Pte tri	1	32	0,32	6	0,4	0,72	2
CSF	Pte tri	1	32	0,32	5	0,333333333	0,66	3
KNS	Pte tri	1	32	0,32	4	0,266666667	0,59	3
KNS	Tar lit	1	32	0,32	4	0,266666667	0,59	2
KNS	Tar lit	1	32	0,32	2	0,133333333	0,46	1
CSF	Mys aet	1	31	0,31	5	0,333333333	0,65	4
CSF	Pte tri	1	31	0,31	6	0,4	0,71	3
CSF	Pte tri	1	31	0,31	3	0,2	0,51	2
CSF	Pte tri	1	31	0,31	3	0,2	0,51	1
KNS	Sid ine	1	31	0,31	1	0,066666667	0,38	4
KNS	Sid ine	0	31	0,31	1	0,066666667	0,38	3
KNS	Sid ine	1	31	0,31	1	0,066666667	0,38	3
KNS	Tar lit	1	31	0,31	1	0,066666667	0,38	1
CSF	Cas per	1	30	0,30	2	0,133333333	0,44	3
CSF	Mys aet	1	30	0,30	5	0,333333333	0,64	4
CSF	Mys aet	1	30	0,30	3	0,2	0,50	4
KNS	Ole eur	1	30	0,30	2	0,133333333	0,44	2
KNS	Ole eur	1	30	0,30	1	0,066666667	0,37	1
KNS	Pit vir	1	30	0,30	5	0,333333333	0,64	2
CSF	Pte tri	1	30	0,30	7	0,466666667	0,77	4
KNS	Pte tri	1	30	0,30	4	0,266666667	0,57	1
KNS	Pte tri	1	30	0,30	4	0,266666667	0,57	1
KNS	Pte tri	1	30	0,30	4	0,266666667	0,57	2
CSF	Pte tri	1	30	0,30	3	0,2	0,50	4
CSF	Pte tri	1	30	0,30	3	0,2	0,50	4
KNS	Pte tri	1	30	0,30	3	0,2	0,50	2
KNS	Pte tri	1	30	0,30	1	0,066666667	0,37	2
KNS	Sco zey	1	30	0,30	3	0,2	0,50	3
CSF	Sid ine	1	30	0,30	7	0,466666667	0,77	4
CSF	Sid ine	1	30	0,30	2	0,133333333	0,44	3
CSF	Sid ine	1	30	0,30	2	0,133333333	0,44	3
KNS	Tar lit	1	30	0,30	7	0,466666667	0,77	1
KNS	Tar lit	1	30	0,30	4	0,266666667	0,57	2
KNS	Tar lit	1	30	0,30	3	0,2	0,50	1
KNS	Tar lit	1	30	0,30	1	0,066666667	0,37	1
CSF	Zan cap	0	30	0,30	1	0,066666667	0,37	2
KNS	Cas per	1	29	0,29	1	0,066666667	0,36	3
KNS	Pte tri	1	29	0,29	3	0,2	0,49	3
KNS	Pte tri	1	29	0,29	3	0,2	0,49	2
KNS	Pte tri	1	29	0,29	3	0,2	0,49	2
KNS	Sea chi	1	29	0,29	5	0,333333333	0,63	2
KNS	Sea luc	1	29	0,29	4	0,266666667	0,56	2
KNS	Sea luc	1	29	0,29	4	0,266666667	0,56	1
KNS	Sid ine	1	29	0,29	1	0,066666667	0,36	2
KNS	Sid ine	0	29	0,29	1	0,066666667	0,36	4
CSF	Pte tri	1	28	0,28	4	0,266666667	0,55	3
KNS	Pte tri	1	28	0,28	3	0,2	0,48	1
KNS	Pte tri	1	28	0,28	3	0,2	0,48	2
CSF	Sea luc	1	28	0,28	5	0,333333333	0,62	3
CSF	Sid ine	1	28	0,28	11	0,733333333	1,02	3
KNS	Sid ine	1	28	0,28	4	0,266666667	0,55	3
KNS	Tar lit	1	28	0,28	1	0,066666667	0,35	2
CSF	Zan cap	1	28	0,28	1	0,066666667	0,35	2
KNS	Bud sal	1	27	0,27	4	0,266666667	0,54	4
KNS	Cas per	1	27	0,27	3	0,2	0,47	3
KNS	Ole eur	1	27	0,27	2	0,133333333	0,41	1
KNS	Ole eur	0	27	0,27	1	0,066666667	0,34	2
CSF	Pte tri	1	27	0,27	6	0,4	0,67	3
KNS	Pte tri	1	27	0,27	2	0,133333333	0,41	3
KNS	Apo dim	1	26	0,26	1	0,066666667	0,33	4
KNS	Mys aet	1	26	0,26	3	0,2	0,46	3
KNS	Pte tri	1	26	0,26	6	0,4	0,66	2
CSF	Pte tri	1	26	0,26	2	0,133333333	0,40	2
KNS	Sco zey	0	26	0,26	4	0,266666667	0,53	2
CSF	Sea gla	1	26	0,26	5	0,333333333	0,60	4
KNS	Sea luc	1	26	0,26	3	0,2	0,46	4
CSF	Sid ine	0	26	0,26	2	0,133333333	0,40	4
KNS	Sid ine	1	26	0,26	1	0,066666667	0,33	3
KNS	Sid ine	0	26	0,26	1	0,066666667	0,33	3
KNS	Sid ine	1	26	0,26	1	0,066666667	0,33	3
KNS	Cas per	1	25	0,25	7	0,466666667	0,72	3
KNS	Cas per	1	25	0,25	4	0,266666667	0,52	3
CSF	Mys aet	1	25	0,25	3	0,2	0,45	2
CSF	Mys aet	1	25	0,25	2	0,133333333	0,39	4
KNS	Ole eur	1	25	0,25	2	0,133333333	0,39	1
KNS	Ole eur	1	25	0,25	1	0,066666667	0,32	3
KNS	Pit vir	1	25	0,25	1	0,066666667	0,32	3
KNS	Pte tri	1	25	0,25	5	0,333333333	0,59	1
KNS	Pte tri	1	25	0,25	3	0,2	0,45	2
CSF	Pte tri	1	25	0,25	2	0,133333333	0,39	3
CSF	Sea gla	1	25	0,25	2	0,133333333	0,39	3
CSF	Sea luc	1	25	0,25	4	0,266666667	0,52	3
KNS	Sea luc	1	25	0,25	4	0,266666667	0,52	4
CSF	Sid ine	1	25	0,25	3	0,2	0,45	1
CSF	Sid ine	1	25	0,25	3	0,2	0,45	2
KNS	Sid ine	0	25	0,25	1	0,066666667	0,32	2
KNS	Tar lit	1	25	0,25	3	0,2	0,45	1
KNS	Tar lit	1	25	0,25	2	0,133333333	0,39	1
KNS	Ack opi	0	24	0,24	1	0,066666667	0,31	2
KNS	Apo dim	1	24	0,24	5	0,333333333	0,58	2
KNS	Apo dim	1	24	0,24	4	0,266666667	0,51	3
KNS	Cas per	1	24	0,24	2	0,133333333	0,38	4
KNS	Euc rac	1	24	0,24	1	0,066666667	0,31	3
KNS	Ole eur	1	24	0,24	3	0,2	0,44	1
CSF	Pte tri	1	24	0,24	3	0,2	0,44	4
CSF	Pte tri	1	24	0,24	2	0,133333333	0,38	4
CSF	Sea gla	1	24	0,24	3	0,2	0,44	4
KNS	Sea luc	1	24	0,24	5	0,333333333	0,58	2
CSF	Sea luc	1	24	0,24	3	0,2	0,44	2
KNS	Sea luc	1	24	0,24	3	0,2	0,44	2
KNS	Tar lit	1	24	0,24	2	0,133333333	0,38	3
KNS	Tar lit	1	24	0,24	1	0,066666667	0,31	2
KNS	Apo dim	1	23	0,23	3	0,2	0,43	2
KNS	Bud sal	1	23	0,23	2	0,133333333	0,37	2
KNS	Cas per	1	23	0,23	2	0,133333333	0,37	2
KNS	Chi fov	1	23	0,23	2	0,133333333	0,37	3
KNS	Chi fov	0	23	0,23	1	0,066666667	0,30	1
CSF	Mys aet	1	23	0,23	5	0,333333333	0,57	4
CSF	Mys aet	1	23	0,23	3	0,2	0,43	1
CSF	Pte tri	1	23	0,23	8	0,533333333	0,77	4
CSF	Pte tri	1	23	0,23	2	0,133333333	0,37	3
CSF	Pte tri	1	23	0,23	1	0,066666667	0,30	4
KNS	Sea luc	1	23	0,23	5	0,333333333	0,57	2
KNS	Sid ine	1	23	0,23	2	0,133333333	0,37	4
KNS	Sid ine	0	23	0,23	1	0,066666667	0,30	4
KNS	Tar lit	1	23	0,23	3	0,2	0,43	2
CSF	Zan cap	0	23	0,23	1	0,066666667	0,30	4
KNS	Apo dim	1	22	0,22	7	0,466666667	0,69	4
KNS	Cas per	1	22	0,22	3	0,2	0,42	2
KNS	Gym nem	1	22	0,22	5	0,333333333	0,56	2
CSF	Mys aet	1	22	0,22	3	0,2	0,42	4
CSF	Mys aet	0	22	0,22	2	0,133333333	0,36	4
CSF	Mys aet	0	22	0,22	1	0,066666667	0,29	4
KNS	Ole eur	1	22	0,22	2	0,133333333	0,36	2
KNS	Ole eur	1	22	0,22	2	0,133333333	0,36	2
CSF	Pte tri	1	22	0,22	5	0,333333333	0,56	3
CSF	Pte tri	1	22	0,22	4	0,266666667	0,49	4
CSF	Pte tri	1	22	0,22	3	0,2	0,42	2
CSF	Pte tri	0	22	0,22	2	0,133333333	0,36	4
CSF	Sea gla	1	22	0,22	2	0,133333333	0,36	4
KNS	Sid ine	1	22	0,22	4	0,266666667	0,49	2
KNS	Sid ine	1	22	0,22	3	0,2	0,42	3
CSF	Sid ine	0	22	0,22	1	0,066666667	0,29	4
KNS	Sid ine	1	22	0,22	1	0,066666667	0,29	4
KNS	Sid ine	0	22	0,22	1	0,066666667	0,29	4
KNS	Sid ine	1	22	0,22	1	0,066666667	0,29	3
KNS	Tar lit	1	22	0,22	2	0,133333333	0,36	1
KNS	Tar lit	1	22	0,22	2	0,133333333	0,36	2
KNS	Dio dic	0	21	0,21	2	0,133333333	0,35	2
CSF	Pte tri	1	21	0,21	10	0,666666667	0,88	4
KNS	Pte tri	1	21	0,21	6	0,4	0,61	2
CSF	Pte tri	1	21	0,21	5	0,333333333	0,55	3
CSF	Pte tri	1	21	0,21	1	0,066666667	0,28	2
KNS	Sco zey	0	21	0,21	1	0,066666667	0,28	2
CSF	Sea luc	1	21	0,21	8	0,533333333	0,75	4
KNS	Sea luc	1	21	0,21	4	0,266666667	0,48	4
KNS	Sid ine	1	21	0,21	1	0,066666667	0,28	3
KNS	Sid ine	0	21	0,21	1	0,066666667	0,28	3
KNS	Tar lit	1	21	0,21	2	0,133333333	0,35	2
KNS	Bud sal	1	20	0,20	2	0,133333333	0,34	2
CSF	Cas per	1	20	0,20	5	0,333333333	0,54	3
KNS	Cas per	1	20	0,20	5	0,333333333	0,54	3
CSF	Cas per	1	20	0,20	3	0,2	0,40	3
KNS	Cas per	1	20	0,20	2	0,133333333	0,34	4
KNS	Chi fov	1	20	0,20	3	0,2	0,40	3
CSF	Euc rac	1	20	0,20	2	0,133333333	0,34	4
KNS	Gre occ	1	20	0,20	4	0,266666667	0,47	4
CSF	Mys aet	1	20	0,20	5	0,333333333	0,54	4
CSF	Mys aet	1	20	0,20	2	0,133333333	0,34	2
CSF	Mys aet	1	20	0,20	2	0,133333333	0,34	4
KNS	Ole eur	1	20	0,20	1	0,066666667	0,27	2
KNS	Pte tri	1	20	0,20	5	0,333333333	0,54	2
KNS	Pte tri	1	20	0,20	4	0,266666667	0,47	2
KNS	Pte tri	1	20	0,20	3	0,2	0,40	1
KNS	Pte tri	1	20	0,20	3	0,2	0,40	1
KNS	Pte tri	1	20	0,20	3	0,2	0,40	1
KNS	Pte tri	1	20	0,20	3	0,2	0,40	2
CSF	Sea gla	1	20	0,20	4	0,266666667	0,47	3
CSF	Sea gla	1	20	0,20	2	0,133333333	0,34	4
CSF	Sea gla	1	20	0,20	2	0,133333333	0,34	4
CSF	Sea gla	1	20	0,20	2	0,133333333	0,34	4
CSF	Sea gla	1	20	0,20	2	0,133333333	0,34	4
CSF	Sea gla	1	20	0,20	1	0,066666667	0,27	4
CSF	Sea luc	1	20	0,20	8	0,533333333	0,74	4
KNS	Sid ine	1	20	0,20	4	0,266666667	0,47	3
CSF	Sid ine	1	20	0,20	3	0,2	0,40	4
KNS	Sid ine	0	20	0,20	3	0,2	0,40	4
CSF	Sid ine	1	20	0,20	2	0,133333333	0,34	3
KNS	Sid ine	0	20	0,20	1	0,066666667	0,27	3
KNS	Tar lit	1	20	0,20	3	0,2	0,40	2
KNS	Tar lit	1	20	0,20	2	0,133333333	0,34	1
KNS	Tar lit	1	20	0,20	2	0,133333333	0,34	1
CSF	Zan cap	1	20	0,20	1	0,066666667	0,27	3
CSF	Zan cap	1	20	0,20	1	0,066666667	0,27	2
KNS	Ack opi	1	19	0,19	1	0,066666667	0,26	2
KNS	Apo dim	1	19	0,19	1	0,066666667	0,26	3
KNS	Cas per	1	19	0,19	4	0,266666667	0,46	2
KNS	Cas per	0	19	0,19	2	0,133333333	0,33	3
KNS	Cas per	0	19	0,19	2	0,133333333	0,33	2
KNS	Cas per	1	19	0,19	1	0,066666667	0,26	3
KNS	Cas per	1	19	0,19	1	0,066666667	0,26	2
CSF	Cla ani	1	19	0,19	3	0,2	0,39	4
CSF	Euc rac	1	19	0,19	2	0,133333333	0,33	4
KNS	Gym nem	1	19	0,19	3	0,2	0,39	2
KNS	Ole eur	1	19	0,19	1	0,066666667	0,26	2
KNS	Pit vir	1	19	0,19	1	0,066666667	0,26	3
KNS	Pte tri	1	19	0,19	6	0,4	0,59	2
KNS	Pte tri	1	19	0,19	5	0,333333333	0,53	2
KNS	Pte tri	1	19	0,19	2	0,133333333	0,33	2
KNS	Sco zey	0	19	0,19	1	0,066666667	0,26	3
CSF	Sea gla	1	19	0,19	2	0,133333333	0,33	2
KNS	Sea luc	1	19	0,19	2	0,133333333	0,33	4
KNS	Tar lit	1	19	0,19	4	0,266666667	0,46	2
KNS	Tar lit	1	19	0,19	1	0,066666667	0,26	2
KNS	Tar lit	1	19	0,19	1	0,066666667	0,26	2
KNS	Cas per	1	18	0,18	1	0,066666667	0,25	2
KNS	Chi fov	1	18	0,18	1	0,066666667	0,25	1
KNS	Cla ani	1	18	0,18	1	0,066666667	0,25	3
KNS	Gym nem	1	18	0,18	2	0,133333333	0,32	3
CSF	Mys aet	0	18	0,18	2	0,133333333	0,32	4
CSF	Pte tri	1	18	0,18	4	0,266666667	0,45	3
CSF	Pte tri	1	18	0,18	3	0,2	0,38	3
KNS	Pte tri	1	18	0,18	2	0,133333333	0,32	2
CSF	Pte tri	1	18	0,18	1	0,066666667	0,25	3
KNS	Sco zey	1	18	0,18	3	0,2	0,38	3
CSF	Sea gla	1	18	0,18	4	0,266666667	0,45	3
CSF	Sea gla	0	18	0,18	2	0,133333333	0,32	4
CSF	Sea gla	0	18	0,18	1	0,066666667	0,25	4
KNS	Sea luc	1	18	0,18	3	0,2	0,38	4
KNS	Sid ine	1	18	0,18	3	0,2	0,38	2
KNS	Sid ine	1	18	0,18	2	0,133333333	0,32	1
KNS	Tar lit	1	18	0,18	1	0,066666667	0,25	1
KNS	Apo dim	1	17	0,17	4	0,266666667	0,44	2
KNS	Cas per	1	17	0,17	3	0,2	0,37	4
CSF	Euc rac	1	17	0,17	2	0,133333333	0,31	4
CSF	Euc rac	1	17	0,17	1	0,066666667	0,24	2
KNS	Gym bux	1	17	0,17	4	0,266666667	0,44	3
CSF	Mys aet	1	17	0,17	2	0,133333333	0,31	3
CSF	Mys aet	1	17	0,17	1	0,066666667	0,24	4
KNS	Ole eur	1	17	0,17	1	0,066666667	0,24	2
KNS	Pte tri	1	17	0,17	1	0,066666667	0,24	2
KNS	Sea gla	1	17	0,17	4	0,266666667	0,44	2
KNS	Sea gla	1	17	0,17	3	0,2	0,37	4
KNS	Sea luc	1	17	0,17	5	0,333333333	0,51	2
KNS	Sea luc	0	17	0,17	5	0,333333333	0,51	2
CSF	Sea luc	1	17	0,17	4	0,266666667	0,44	2
CSF	Sea luc	1	17	0,17	3	0,2	0,37	4
KNS	Sea luc	1	17	0,17	3	0,2	0,37	3
KNS	Sea luc	1	17	0,17	3	0,2	0,37	2
CSF	Sea luc	1	17	0,17	2	0,133333333	0,31	4
KNS	Sea luc	1	17	0,17	2	0,133333333	0,31	2
CSF	Sid ine	1	17	0,17	3	0,2	0,37	4
CSF	Sid ine	1	17	0,17	2	0,133333333	0,31	4
KNS	Sid ine	0	17	0,17	1	0,066666667	0,24	3
KNS	Tar lit	1	17	0,17	5	0,333333333	0,51	1
KNS	Tar lit	1	17	0,17	2	0,133333333	0,31	4
KNS	Tar lit	1	17	0,17	2	0,133333333	0,31	1
KNS	All dis	1	16	0,16	1	0,066666667	0,23	4
KNS	Apo dim	0	16	0,16	1	0,066666667	0,23	4
KNS	Bud sal	1	16	0,16	1	0,066666667	0,23	2
KNS	Cas per	0	16	0,16	2	0,133333333	0,29	3
KNS	Cas per	1	16	0,16	1	0,066666667	0,23	2
KNS	Chi fov	1	16	0,16	1	0,066666667	0,23	2
KNS	Gym nem	1	16	0,16	6	0,4	0,56	2
KNS	Gym nem	1	16	0,16	3	0,2	0,36	2
CSF	Mys aet	1	16	0,16	3	0,2	0,36	4
KNS	Mys aet	1	16	0,16	3	0,2	0,36	4
KNS	Mys aet	1	16	0,16	1	0,066666667	0,23	4
KNS	Ole eur	1	16	0,16	1	0,066666667	0,23	3
CSF	Pte tri	0	16	0,16	3	0,2	0,36	4
CSF	Pte tri	1	16	0,16	2	0,133333333	0,29	3
KNS	Pte tri	1	16	0,16	2	0,133333333	0,29	3
KNS	Sco zey	1	16	0,16	1	0,066666667	0,23	3
CSF	Scu myr	1	16	0,16	4	0,266666667	0,43	4
KNS	Sea gla	0	16	0,16	7	0,466666667	0,63	1
CSF	Sea gla	1	16	0,16	2	0,133333333	0,29	4
CSF	Sea gla	1	16	0,16	2	0,133333333	0,29	2
CSF	Sea gla	1	16	0,16	2	0,133333333	0,29	4
CSF	Sea luc	1	16	0,16	3	0,2	0,36	4
CSF	Sea luc	1	16	0,16	3	0,2	0,36	3
CSF	Sea luc	1	16	0,16	2	0,133333333	0,29	4
CSF	Sid ine	1	16	0,16	3	0,2	0,36	4
KNS	Sid ine	0	16	0,16	1	0,066666667	0,23	3
KNS	Sid ine	1	16	0,16	1	0,066666667	0,23	3
KNS	Tar lit	1	16	0,16	3	0,2	0,36	2
KNS	Tar lit	1	16	0,16	2	0,133333333	0,29	3
KNS	Tar lit	1	16	0,16	1	0,066666667	0,23	2
KNS	All dis	1	15	0,15	2	0,133333333	0,28	3
KNS	All dis	1	15	0,15	1	0,066666667	0,22	3
KNS	Apo dim	1	15	0,15	3	0,2	0,35	3
KNS	Apo dim	1	15	0,15	2	0,133333333	0,28	3
KNS	Bud sal	0	15	0,15	2	0,133333333	0,28	3
KNS	Bud sal	1	15	0,15	1	0,066666667	0,22	3
KNS	Cas per	1	15	0,15	4	0,266666667	0,42	2
KNS	Cas per	1	15	0,15	3	0,2	0,35	3
CSF	Cas per	1	15	0,15	2	0,133333333	0,28	2
KNS	Cas per	1	15	0,15	2	0,133333333	0,28	3
KNS	Chi fov	1	15	0,15	1	0,066666667	0,22	2
KNS	Chi fov	1	15	0,15	1	0,066666667	0,22	2
KNS	Chi fov	1	15	0,15	1	0,066666667	0,22	4
KNS	Cla ani	1	15	0,15	3	0,2	0,35	4
KNS	Cla ani	1	15	0,15	1	0,066666667	0,22	4
KNS	Dio dic	0	15	0,15	1	0,066666667	0,22	3
CSF	Euc rac	1	15	0,15	11	0,733333333	0,88	4
CSF	Mys aet	1	15	0,15	3	0,2	0,35	2
CSF	Mys aet	1	15	0,15	3	0,2	0,35	4
CSF	Mys aet	1	15	0,15	1	0,066666667	0,22	4
KNS	Mys aet	1	15	0,15	1	0,066666667	0,22	4
KNS	Ole eur	1	15	0,15	3	0,2	0,35	1
KNS	Pit vir	1	15	0,15	1	0,066666667	0,22	3
CSF	Pte tri	1	15	0,15	4	0,266666667	0,42	3
KNS	Pte tri	1	15	0,15	4	0,266666667	0,42	2
CSF	Pte tri	1	15	0,15	3	0,2	0,35	2
KNS	Pte tri	1	15	0,15	3	0,2	0,35	2
KNS	Pte tri	1	15	0,15	3	0,2	0,35	3
CSF	Pte tri	1	15	0,15	2	0,133333333	0,28	3
KNS	Pte tri	1	15	0,15	2	0,133333333	0,28	1
KNS	Pte tri	0	15	0,15	2	0,133333333	0,28	2
CSF	Pte tri	0	15	0,15	1	0,066666667	0,22	3
KNS	Sco zey	0	15	0,15	1	0,066666667	0,22	3
CSF	Sea gla	1	15	0,15	4	0,266666667	0,42	4
CSF	Sea gla	0	15	0,15	2	0,133333333	0,28	3
CSF	Sea gla	0	15	0,15	2	0,133333333	0,28	1
CSF	Sea gla	1	15	0,15	2	0,133333333	0,28	3
KNS	Sea gla	1	15	0,15	2	0,133333333	0,28	2
CSF	Sea luc	1	15	0,15	6	0,4	0,55	3
CSF	Sea luc	1	15	0,15	4	0,266666667	0,42	4
CSF	Sea luc	1	15	0,15	2	0,133333333	0,28	4
CSF	Sea luc	1	15	0,15	2	0,133333333	0,28	4
KNS	Sea luc	0	15	0,15	1	0,066666667	0,22	2
CSF	Sid ine	1	15	0,15	6	0,4	0,55	3
CSF	Sid ine	1	15	0,15	5	0,333333333	0,48	4
CSF	Sid ine	1	15	0,15	2	0,133333333	0,28	3
CSF	Sid ine	1	15	0,15	1	0,066666667	0,22	3
KNS	Sid ine	1	15	0,15	1	0,066666667	0,22	4
KNS	Tar lit	1	15	0,15	2	0,133333333	0,28	1
KNS	Tar lit	1	15	0,15	1	0,066666667	0,22	1
KNS	Apo dim	1	14	0,14	2	0,133333333	0,27	2
KNS	Cas per	1	14	0,14	2	0,133333333	0,27	1
KNS	Cas per	1	14	0,14	1	0,066666667	0,21	1
KNS	Cas per	1	14	0,14	1	0,066666667	0,21	4
KNS	Chi fov	1	14	0,14	1	0,066666667	0,21	4
KNS	Dio dic	1	14	0,14	3	0,2	0,34	3
CSF	Mys aet	1	14	0,14	6	0,4	0,54	3
CSF	Mys aet	1	14	0,14	3	0,2	0,34	4
KNS	Ole eur	1	14	0,14	2	0,133333333	0,27	2
KNS	Ole eur	1	14	0,14	1	0,066666667	0,21	2
CSF	Osy com	1	14	0,14	5	0,333333333	0,47	4
KNS	Pte tri	0	14	0,14	3	0,2	0,34	3
CSF	Sea gla	1	14	0,14	4	0,266666667	0,41	4
CSF	Sea gla	1	14	0,14	1	0,066666667	0,21	3
CSF	Sea luc	1	14	0,14	3	0,2	0,34	4
KNS	Sea luc	1	14	0,14	3	0,2	0,34	3
KNS	Sea luc	1	14	0,14	3	0,2	0,34	2
KNS	Sea luc	0	14	0,14	3	0,2	0,34	2
CSF	Sid ine	0	14	0,14	1	0,066666667	0,21	3
CSF	Sid ine	1	14	0,14	1	0,066666667	0,21	2
CSF	Sid ine	1	14	0,14	1	0,066666667	0,21	2
KNS	Tar lit	1	14	0,14	2	0,133333333	0,27	2
KNS	Bud sal	1	13	0,13	2	0,133333333	0,26	2
CSF	Cas per	1	13	0,13	3	0,2	0,33	4
KNS	Cas per	0	13	0,13	1	0,066666667	0,20	2
KNS	Dio dic	1	13	0,13	2	0,133333333	0,26	3
KNS	Euc rac	1	13	0,13	3	0,2	0,33	4
CSF	Euc rac	0	13	0,13	2	0,133333333	0,26	1
CSF	Euc rac	1	13	0,13	2	0,133333333	0,26	3
CSF	Euc rac	1	13	0,13	2	0,133333333	0,26	4
CSF	Euc rac	1	13	0,13	1	0,066666667	0,20	4
KNS	Euc rac	1	13	0,13	1	0,066666667	0,20	3
KNS	Gym nem	1	13	0,13	4	0,266666667	0,40	2
KNS	Gym nem	1	13	0,13	2	0,133333333	0,26	3
CSF	Mys aet	1	13	0,13	2	0,133333333	0,26	2
KNS	Mys aet	1	13	0,13	2	0,133333333	0,26	4
CSF	Mys aet	0	13	0,13	1	0,066666667	0,20	4
KNS	Ole eur	1	13	0,13	2	0,133333333	0,26	3
KNS	Ole eur	1	13	0,13	1	0,066666667	0,20	1
KNS	Ole eur	0	13	0,13	1	0,066666667	0,20	4
KNS	Pte tri	1	13	0,13	2	0,133333333	0,26	4
KNS	Pte tri	1	13	0,13	2	0,133333333	0,26	3
CSF	Pte tri	0	13	0,13	1	0,066666667	0,20	4
KNS	Pte tri	1	13	0,13	1	0,066666667	0,20	2
KNS	Sco zey	1	13	0,13	1	0,066666667	0,20	2
KNS	Sea gla	0	13	0,13	3	0,2	0,33	3
CSF	Sea gla	1	13	0,13	2	0,133333333	0,26	4
CSF	Sea luc	1	13	0,13	3	0,2	0,33	4
CSF	Sid ine	1	13	0,13	2	0,133333333	0,26	4
CSF	Sid ine	1	13	0,13	1	0,066666667	0,20	3
KNS	Tar lit	1	13	0,13	2	0,133333333	0,26	1
KNS	Apo dim	1	12	0,12	2	0,133333333	0,25	2
KNS	Apo dim	0	12	0,12	1	0,066666667	0,19	3
KNS	Cas per	1	12	0,12	4	0,266666667	0,39	4
KNS	Cas per	1	12	0,12	2	0,133333333	0,25	4
KNS	Cas per	0	12	0,12	1	0,066666667	0,19	3
KNS	Chi fov	0	12	0,12	3	0,2	0,32	3
CSF	Cla ani	1	12	0,12	3	0,2	0,32	4
CSF	Dov rot	1	12	0,12	1	0,066666667	0,19	4
CSF	Gym bux	1	12	0,12	5	0,333333333	0,45	4
CSF	Mys aet	1	12	0,12	4	0,266666667	0,39	4
CSF	Mys aet	1	12	0,12	2	0,133333333	0,25	2
CSF	Mys aet	1	12	0,12	2	0,133333333	0,25	4
KNS	Ole eur	1	12	0,12	2	0,133333333	0,25	2
KNS	Ole eur	0	12	0,12	1	0,066666667	0,19	3
KNS	Pte tri	1	12	0,12	3	0,2	0,32	1
KNS	Pte tri	1	12	0,12	2	0,133333333	0,25	3
KNS	Pte tri	1	12	0,12	2	0,133333333	0,25	1
CSF	Pte tri	1	12	0,12	1	0,066666667	0,19	2
KNS	Pte tri	1	12	0,12	1	0,066666667	0,19	3
KNS	Pte tri	1	12	0,12	1	0,066666667	0,19	2
KNS	Rap mel	1	12	0,12	3	0,2	0,32	3
KNS	Rap mel	1	12	0,12	1	0,066666667	0,19	2
KNS	Sco zey	1	12	0,12	3	0,2	0,32	3
KNS	Sco zey	1	12	0,12	1	0,066666667	0,19	4
CSF	Scu myr	1	12	0,12	3	0,2	0,32	4
CSF	Scu myr	1	12	0,12	2	0,133333333	0,25	4
CSF	Sea gla	1	12	0,12	2	0,133333333	0,25	4
CSF	Sea gla	1	12	0,12	2	0,133333333	0,25	4
CSF	Sea gla	1	12	0,12	1	0,066666667	0,19	4
CSF	Sea gla	1	12	0,12	1	0,066666667	0,19	4
CSF	Sea luc	1	12	0,12	13	0,866666667	0,99	4
CSF	Sea luc	1	12	0,12	3	0,2	0,32	4
CSF	Sea luc	1	12	0,12	3	0,2	0,32	4
CSF	Sea luc	1	12	0,12	3	0,2	0,32	4
KNS	Sea luc	1	12	0,12	2	0,133333333	0,25	4
KNS	Sea luc	1	12	0,12	2	0,133333333	0,25	2
KNS	Sid ine	1	12	0,12	5	0,333333333	0,45	2
KNS	Sid ine	1	12	0,12	4	0,266666667	0,39	3
KNS	Sid ine	0	12	0,12	3	0,2	0,32	4
KNS	Sid ine	1	12	0,12	2	0,133333333	0,25	4
CSF	Sid ine	1	12	0,12	1	0,066666667	0,19	4
KNS	Tar lit	1	12	0,12	2	0,133333333	0,25	2
KNS	Apo dim	0	11	0,11	1	0,066666667	0,18	2
KNS	Apo dim	1	11	0,11	1	0,066666667	0,18	3
CSF	Cas per	1	11	0,11	2	0,133333333	0,24	4
KNS	Cas per	1	11	0,11	2	0,133333333	0,24	3
CSF	Cas per	1	11	0,11	1	0,066666667	0,18	4
KNS	Cla ani	1	11	0,11	2	0,133333333	0,24	4
KNS	Cla ani	1	11	0,11	2	0,133333333	0,24	2
KNS	Dio dic	1	11	0,11	6	0,4	0,51	3
KNS	Dio dic	0	11	0,11	2	0,133333333	0,24	2
CSF	Dov rot	1	11	0,11	1	0,066666667	0,18	4
CSF	Euc rac	0	11	0,11	2	0,133333333	0,24	4
KNS	Euc rac	1	11	0,11	1	0,066666667	0,18	4
KNS	Mys aet	1	11	0,11	2	0,133333333	0,24	2
KNS	Ole eur	1	11	0,11	3	0,2	0,31	1
KNS	Ole eur	0	11	0,11	1	0,066666667	0,18	3
KNS	Pte tri	1	11	0,11	5	0,333333333	0,44	2
CSF	Pte tri	1	11	0,11	4	0,266666667	0,38	2
CSF	Pte tri	1	11	0,11	3	0,2	0,31	2
KNS	Pte tri	1	11	0,11	3	0,2	0,31	2
KNS	Pte tri	1	11	0,11	2	0,133333333	0,24	2
KNS	Pte tri	0	11	0,11	1	0,066666667	0,18	2
CSF	Sea gla	1	11	0,11	2	0,133333333	0,24	4
CSF	Sea gla	1	11	0,11	2	0,133333333	0,24	4
KNS	Sea gla	1	11	0,11	2	0,133333333	0,24	3
CSF	Sea gla	1	11	0,11	1	0,066666667	0,18	4
CSF	Sea gla	1	11	0,11	1	0,066666667	0,18	4
CSF	Sea gla	1	11	0,11	1	0,066666667	0,18	3
CSF	Sea gla	1	11	0,11	1	0,066666667	0,18	4
CSF	Sea gla	1	11	0,11	1	0,066666667	0,18	4
KNS	Sid ine	1	11	0,11	2	0,133333333	0,24	3
KNS	Sid ine	1	11	0,11	1	0,066666667	0,18	3
KNS	Sid ine	0	11	0,11	1	0,066666667	0,18	3
KNS	Tar lit	1	11	0,11	1	0,066666667	0,18	3
KNS	Ack opi	0	10	0,10	1	0,066666667	0,17	3
KNS	Apo dim	0	10	0,10	3	0,2	0,30	3
KNS	Apo dim	1	10	0,10	1	0,066666667	0,17	3
KNS	Apo dim	0	10	0,10	1	0,066666667	0,17	4
KNS	Bud sal	1	10	0,10	2	0,133333333	0,23	2
KNS	Car bis	1	10	0,10	1	0,066666667	0,17	3
KNS	Cas per	0	10	0,10	6	0,4	0,50	4
KNS	Cas per	1	10	0,10	3	0,2	0,30	1
CSF	Cas per	1	10	0,10	2	0,133333333	0,23	2
CSF	Cas per	1	10	0,10	2	0,133333333	0,23	2
KNS	Cas per	1	10	0,10	2	0,133333333	0,23	4
CSF	Cas per	1	10	0,10	1	0,066666667	0,17	2
KNS	Cas per	1	10	0,10	1	0,066666667	0,17	4
KNS	Chi fov	1	10	0,10	1	0,066666667	0,17	2
KNS	Chi fov	0	10	0,10	1	0,066666667	0,17	4
CSF	Dov rha	1	10	0,10	3	0,2	0,30	4
CSF	Dov rha	1	10	0,10	1	0,066666667	0,17	4
CSF	Dov rot	1	10	0,10	2	0,133333333	0,23	4
CSF	Dov rot	1	10	0,10	1	0,066666667	0,17	4
CSF	Euc rac	1	10	0,10	2	0,133333333	0,23	4
CSF	Euc rac	1	10	0,10	1	0,066666667	0,17	4
CSF	Mys aet	0	10	0,10	4	0,266666667	0,37	2
CSF	Mys aet	1	10	0,10	3	0,2	0,30	4
CSF	Mys aet	1	10	0,10	3	0,2	0,30	2
CSF	Mys aet	1	10	0,10	2	0,133333333	0,23	3
CSF	Mys aet	1	10	0,10	2	0,133333333	0,23	4
CSF	Mys aet	0	10	0,10	1	0,066666667	0,17	3
KNS	Ole eur	1	10	0,10	1	0,066666667	0,17	1
KNS	Ole eur	1	10	0,10	1	0,066666667	0,17	1
KNS	Ole eur	1	10	0,10	1	0,066666667	0,17	3
KNS	Ole eur	1	10	0,10	1	0,066666667	0,17	2
CSF	Osy com	1	10	0,10	2	0,133333333	0,23	4
CSF	Pte tri	1	10	0,10	4	0,266666667	0,37	4
KNS	Pte tri	1	10	0,10	4	0,266666667	0,37	2
KNS	Pte tri	1	10	0,10	3	0,2	0,30	3
KNS	Pte tri	1	10	0,10	3	0,2	0,30	1
KNS	Pte tri	0	10	0,10	3	0,2	0,30	2
KNS	Pte tri	1	10	0,10	2	0,133333333	0,23	4
KNS	Pte tri	1	10	0,10	2	0,133333333	0,23	2
CSF	Pte tri	1	10	0,10	1	0,066666667	0,17	2
CSF	Pte tri	0	10	0,10	1	0,066666667	0,17	4
KNS	Pte tri	1	10	0,10	1	0,066666667	0,17	2
KNS	Sco zey	0	10	0,10	2	0,133333333	0,23	3
KNS	Sco zey	1	10	0,10	1	0,066666667	0,17	3
KNS	Sco zey	1	10	0,10	1	0,066666667	0,17	2
CSF	Scu myr	1	10	0,10	3	0,2	0,30	4
CSF	Scu myr	1	10	0,10	2	0,133333333	0,23	4
CSF	Sea gla	1	10	0,10	2	0,133333333	0,23	1
CSF	Sea gla	0	10	0,10	2	0,133333333	0,23	4
CSF	Sea gla	0	10	0,10	2	0,133333333	0,23	4
CSF	Sea gla	1	10	0,10	2	0,133333333	0,23	4
CSF	Sea gla	0	10	0,10	1	0,066666667	0,17	4
CSF	Sea luc	1	10	0,10	2	0,133333333	0,23	4
CSF	Sea luc	1	10	0,10	2	0,133333333	0,23	4
CSF	Sea luc	1	10	0,10	2	0,133333333	0,23	4
KNS	Sea luc	1	10	0,10	2	0,133333333	0,23	2
KNS	Sea luc	1	10	0,10	2	0,133333333	0,23	2
CSF	Sea luc	1	10	0,10	1	0,066666667	0,17	4
CSF	Sid ine	1	10	0,10	3	0,2	0,30	3
CSF	Sid ine	1	10	0,10	2	0,133333333	0,23	3
CSF	Sid ine	1	10	0,10	2	0,133333333	0,23	4
CSF	Sid ine	0	10	0,10	1	0,066666667	0,17	4
KNS	Sid ine	1	10	0,10	1	0,066666667	0,17	4
KNS	Tar lit	1	10	0,10	1	0,066666667	0,17	3
KNS	Tar lit	1	10	0,10	1	0,066666667	0,17	2
KNS	Tar lit	1	10	0,10	1	0,066666667	0,17	3
KNS	Tar lit	1	10	0,10	1	0,066666667	0,17	2
KNS	Apo dim	1	9	0,09	2	0,133333333	0,22	3
KNS	Apo dim	1	9	0,09	1	0,066666667	0,16	3
KNS	Cas per	1	9	0,09	2	0,133333333	0,22	3
KNS	Cas per	1	9	0,09	1	0,066666667	0,16	4
CSF	Cas tet	1	9	0,09	1	0,066666667	0,16	2
CSF	Cla ani	1	9	0,09	2	0,133333333	0,22	4
CSF	Cla ani	1	9	0,09	1	0,066666667	0,16	4
KNS	Cla ani	1	9	0,09	1	0,066666667	0,16	3
KNS	Dio dic	1	9	0,09	4	0,266666667	0,36	3
KNS	Dio dic	1	9	0,09	3	0,2	0,29	3
CSF	Dov rot	1	9	0,09	1	0,066666667	0,16	4
CSF	Dov rot	1	9	0,09	1	0,066666667	0,16	4
CSF	Dov rot	1	9	0,09	1	0,066666667	0,16	4
CSF	Mys aet	1	9	0,09	3	0,2	0,29	4
KNS	Ole eur	1	9	0,09	1	0,066666667	0,16	1
KNS	Pte tri	1	9	0,09	12	0,8	0,89	3
KNS	Pte tri	1	9	0,09	5	0,333333333	0,42	1
CSF	Pte tri	1	9	0,09	3	0,2	0,29	4
KNS	Pte tri	0	9	0,09	3	0,2	0,29	2
CSF	Pte tri	1	9	0,09	2	0,133333333	0,22	3
CSF	Pte tri	1	9	0,09	2	0,133333333	0,22	3
KNS	Pte tri	1	9	0,09	2	0,133333333	0,22	2
KNS	Pte tri	0	9	0,09	2	0,133333333	0,22	3
KNS	Pte tri	1	9	0,09	2	0,133333333	0,22	2
CSF	Pte tri	0	9	0,09	1	0,066666667	0,16	4
KNS	Pte tri	1	9	0,09	1	0,066666667	0,16	2
KNS	Sco zey	0	9	0,09	1	0,066666667	0,16	3
KNS	Sco zey	1	9	0,09	1	0,066666667	0,16	3
KNS	Sco zey	1	9	0,09	1	0,066666667	0,16	2
CSF	Scu myr	1	9	0,09	1	0,066666667	0,16	4
CSF	Scu myr	1	9	0,09	1	0,066666667	0,16	4
KNS	Sea gla	1	9	0,09	3	0,2	0,29	3
CSF	Sea gla	1	9	0,09	2	0,133333333	0,22	1
CSF	Sea gla	1	9	0,09	2	0,133333333	0,22	3
CSF	Sea gla	0	9	0,09	2	0,133333333	0,22	4
CSF	Sea gla	1	9	0,09	2	0,133333333	0,22	4
CSF	Sea gla	1	9	0,09	2	0,133333333	0,22	4
CSF	Sea gla	1	9	0,09	2	0,133333333	0,22	2
CSF	Sea gla	1	9	0,09	1	0,066666667	0,16	4
CSF	Sea luc	1	9	0,09	2	0,133333333	0,22	4
KNS	Sea luc	1	9	0,09	2	0,133333333	0,22	3
KNS	Sea luc	0	9	0,09	1	0,066666667	0,16	2
KNS	Sid ine	1	9	0,09	3	0,2	0,29	3
KNS	Sid ine	1	9	0,09	3	0,2	0,29	2
CSF	Sid ine	1	9	0,09	2	0,133333333	0,22	4
CSF	Sid ine	0	9	0,09	2	0,133333333	0,22	4
CSF	Sid ine	1	9	0,09	2	0,133333333	0,22	4
CSF	Sid ine	1	9	0,09	2	0,133333333	0,22	4
CSF	Sid ine	1	9	0,09	1	0,066666667	0,16	4
CSF	Sid ine	1	9	0,09	1	0,066666667	0,16	4
KNS	Tar lit	1	9	0,09	1	0,066666667	0,16	3
KNS	All dis	1	8	0,08	1	0,066666667	0,15	3
KNS	Apo dim	1	8	0,08	2	0,133333333	0,21	2
KNS	Apo dim	1	8	0,08	1	0,066666667	0,15	3
KNS	Apo dim	0	8	0,08	1	0,066666667	0,15	3
CSF	Cas per	1	8	0,08	5	0,333333333	0,41	4
KNS	Cas per	1	8	0,08	4	0,266666667	0,35	3
CSF	Cas per	1	8	0,08	1	0,066666667	0,15	2
KNS	Cas per	1	8	0,08	1	0,066666667	0,15	2
CSF	Cas tet	1	8	0,08	3	0,2	0,28	4
KNS	Dio dic	1	8	0,08	2	0,133333333	0,21	2
KNS	Dio dic	1	8	0,08	2	0,133333333	0,21	3
KNS	Dio dic	0	8	0,08	1	0,066666667	0,15	2
CSF	Dov rot	1	8	0,08	1	0,066666667	0,15	4
CSF	Euc rac	1	8	0,08	11	0,733333333	0,81	4
CSF	Euc rac	1	8	0,08	1	0,066666667	0,15	4
KNS	Euc rac	1	8	0,08	1	0,066666667	0,15	4
KNS	Euc rac	1	8	0,08	1	0,066666667	0,15	4
CSF	Mys aet	1	8	0,08	4	0,266666667	0,35	4
CSF	Mys aet	1	8	0,08	2	0,133333333	0,21	4
KNS	Ole eur	1	8	0,08	1	0,066666667	0,15	2
KNS	Pte tri	1	8	0,08	6	0,4	0,48	2
CSF	Pte tri	0	8	0,08	3	0,2	0,28	4
KNS	Pte tri	1	8	0,08	3	0,2	0,28	1
KNS	Pte tri	1	8	0,08	3	0,2	0,28	2
CSF	Pte tri	1	8	0,08	2	0,133333333	0,21	3
CSF	Pte tri	1	8	0,08	2	0,133333333	0,21	3
CSF	Pte tri	1	8	0,08	2	0,133333333	0,21	1
CSF	Pte tri	1	8	0,08	2	0,133333333	0,21	1
CSF	Pte tri	1	8	0,08	2	0,133333333	0,21	2
KNS	Pte tri	0	8	0,08	2	0,133333333	0,21	2
KNS	Pte tri	1	8	0,08	2	0,133333333	0,21	2
CSF	Pte tri	1	8	0,08	1	0,066666667	0,15	2
KNS	Pte tri	1	8	0,08	1	0,066666667	0,15	3
KNS	Sco zey	1	8	0,08	1	0,066666667	0,15	3
KNS	Sco zey	1	8	0,08	1	0,066666667	0,15	2
CSF	Scu myr	1	8	0,08	1	0,066666667	0,15	1
CSF	Sea gla	1	8	0,08	2	0,133333333	0,21	4
CSF	Sea gla	1	8	0,08	1	0,066666667	0,15	3
CSF	Sea gla	1	8	0,08	1	0,066666667	0,15	4
CSF	Sea gla	0	8	0,08	1	0,066666667	0,15	4
CSF	Sea gla	1	8	0,08	1	0,066666667	0,15	4
KNS	Sea gla	1	8	0,08	1	0,066666667	0,15	4
CSF	Sea luc	1	8	0,08	3	0,2	0,28	4
CSF	Sea luc	1	8	0,08	3	0,2	0,28	4
CSF	Sea luc	1	8	0,08	2	0,133333333	0,21	4
CSF	Sea luc	1	8	0,08	2	0,133333333	0,21	4
KNS	Sea luc	1	8	0,08	2	0,133333333	0,21	4
KNS	Sea luc	0	8	0,08	1	0,066666667	0,15	2
KNS	Sea luc	1	8	0,08	1	0,066666667	0,15	2
CSF	Sid ine	1	8	0,08	4	0,266666667	0,35	4
CSF	Sid ine	1	8	0,08	3	0,2	0,28	4
CSF	Sid ine	0	8	0,08	3	0,2	0,28	4
CSF	Sid ine	1	8	0,08	2	0,133333333	0,21	2
CSF	Sid ine	1	8	0,08	2	0,133333333	0,21	4
CSF	Sid ine	1	8	0,08	2	0,133333333	0,21	4
KNS	Sid ine	1	8	0,08	2	0,133333333	0,21	2
CSF	Sid ine	1	8	0,08	1	0,066666667	0,15	2
CSF	Sid ine	1	8	0,08	1	0,066666667	0,15	3
KNS	Sid ine	1	8	0,08	1	0,066666667	0,15	4
KNS	Sid ine	1	8	0,08	1	0,066666667	0,15	3
KNS	Sid ine	1	8	0,08	1	0,066666667	0,15	4
KNS	Tar lit	1	8	0,08	3	0,2	0,28	2
KNS	Tar lit	1	8	0,08	1	0,066666667	0,15	1
KNS	Tar lit	1	8	0,08	1	0,066666667	0,15	1
KNS	Tar lit	1	8	0,08	1	0,066666667	0,15	2
CSF	Zan cap	1	8	0,08	1	0,066666667	0,15	1
KNS	All dis	1	7	0,07	3	0,2	0,27	3
KNS	Apo dim	1	7	0,07	1	0,066666667	0,14	3
KNS	Apo dim	1	7	0,07	1	0,066666667	0,14	3
KNS	Apo dim	0	7	0,07	1	0,066666667	0,14	3
KNS	Bud sal	1	7	0,07	1	0,066666667	0,14	3
CSF	Cas per	1	7	0,07	2	0,133333333	0,20	4
CSF	Cas per	1	7	0,07	2	0,133333333	0,20	4
KNS	Cas per	0	7	0,07	1	0,066666667	0,14	2
KNS	Cas per	0	7	0,07	1	0,066666667	0,14	3
KNS	Chi fov	0	7	0,07	1	0,066666667	0,14	4
KNS	Chi fov	1	7	0,07	1	0,066666667	0,14	3
KNS	Chi fov	0	7	0,07	1	0,066666667	0,14	3
KNS	Cla ani	1	7	0,07	1	0,066666667	0,14	2
KNS	Cla ani	1	7	0,07	1	0,066666667	0,14	3
KNS	Dio dic	1	7	0,07	3	0,2	0,27	2
KNS	Dio dic	1	7	0,07	2	0,133333333	0,20	3
CSF	Dov rot	1	7	0,07	3	0,2	0,27	4
CSF	Euc rac	1	7	0,07	1	0,066666667	0,14	3
KNS	Euc rac	1	7	0,07	1	0,066666667	0,14	3
KNS	Gym bux	1	7	0,07	1	0,066666667	0,14	4
KNS	Gym nem	1	7	0,07	2	0,133333333	0,20	3
CSF	Mys aet	0	7	0,07	1	0,066666667	0,14	4
KNS	Mys aet	1	7	0,07	1	0,066666667	0,14	4
KNS	Ole eur	1	7	0,07	1	0,066666667	0,14	2
KNS	Ole eur	1	7	0,07	1	0,066666667	0,14	1
KNS	Ole eur	0	7	0,07	1	0,066666667	0,14	3
KNS	Ole eur	1	7	0,07	1	0,066666667	0,14	2
KNS	Ole exa	1	7	0,07	4	0,266666667	0,34	4
KNS	Ole exa	1	7	0,07	3	0,2	0,27	4
KNS	Ole exa	1	7	0,07	2	0,133333333	0,20	4
KNS	Ole exa	1	7	0,07	1	0,066666667	0,14	4
KNS	Ole exa	1	7	0,07	1	0,066666667	0,14	4
KNS	Pit vir	0	7	0,07	2	0,133333333	0,20	4
KNS	Pte tri	0	7	0,07	3	0,2	0,27	1
KNS	Pte tri	1	7	0,07	2	0,133333333	0,20	2
CSF	Pte tri	0	7	0,07	1	0,066666667	0,14	3
KNS	Pte tri	1	7	0,07	1	0,066666667	0,14	2
KNS	Pte tri	1	7	0,07	1	0,066666667	0,14	2
KNS	Rap mel	1	7	0,07	1	0,066666667	0,14	2
KNS	Sco zey	1	7	0,07	2	0,133333333	0,20	3
KNS	Sco zey	0	7	0,07	2	0,133333333	0,20	3
KNS	Sco zey	1	7	0,07	1	0,066666667	0,14	3
KNS	Sco zey	0	7	0,07	1	0,066666667	0,14	2
KNS	Sco zey	0	7	0,07	1	0,066666667	0,14	3
CSF	Scu myr	1	7	0,07	1	0,066666667	0,14	4
CSF	Scu myr	1	7	0,07	1	0,066666667	0,14	4
CSF	Sea gla	0	7	0,07	2	0,133333333	0,20	4
CSF	Sea gla	1	7	0,07	2	0,133333333	0,20	4
KNS	Sea gla	1	7	0,07	2	0,133333333	0,20	2
CSF	Sea gla	0	7	0,07	1	0,066666667	0,14	4
CSF	Sea gla	0	7	0,07	1	0,066666667	0,14	4
CSF	Sea gla	0	7	0,07	1	0,066666667	0,14	4
CSF	Sea gla	1	7	0,07	1	0,066666667	0,14	4
CSF	Sea gla	0	7	0,07	1	0,066666667	0,14	3
CSF	Sea gla	1	7	0,07	1	0,066666667	0,14	4
CSF	Sea gla	1	7	0,07	1	0,066666667	0,14	4
CSF	Sea gla	1	7	0,07	1	0,066666667	0,14	4
CSF	Sea gla	1	7	0,07	1	0,066666667	0,14	4
CSF	Sea gla	0	7	0,07	1	0,066666667	0,14	4
CSF	Sea gla	1	7	0,07	1	0,066666667	0,14	2
CSF	Sea gla	1	7	0,07	1	0,066666667	0,14	4
CSF	Sea luc	1	7	0,07	4	0,266666667	0,34	4
CSF	Sea luc	1	7	0,07	3	0,2	0,27	4
CSF	Sea luc	1	7	0,07	3	0,2	0,27	4
CSF	Sea luc	1	7	0,07	2	0,133333333	0,20	3
CSF	Sea luc	1	7	0,07	2	0,133333333	0,20	4
CSF	Sea luc	1	7	0,07	2	0,133333333	0,20	4
CSF	Sea luc	1	7	0,07	2	0,133333333	0,20	4
KNS	Sea luc	1	7	0,07	2	0,133333333	0,20	3
KNS	Sea luc	1	7	0,07	1	0,066666667	0,14	2
CSF	Sid ine	1	7	0,07	3	0,2	0,27	3
KNS	Sid ine	1	7	0,07	3	0,2	0,27	2
KNS	Sid ine	1	7	0,07	3	0,2	0,27	3
CSF	Sid ine	1	7	0,07	2	0,133333333	0,20	4
KNS	Sid ine	1	7	0,07	1	0,066666667	0,14	4
KNS	Sid ine	1	7	0,07	1	0,066666667	0,14	4
KNS	Sid ine	0	7	0,07	1	0,066666667	0,14	3
KNS	Tar lit	1	7	0,07	1	0,066666667	0,14	2
KNS	Tar lit	1	7	0,07	1	0,066666667	0,14	1
KNS	Tar lit	1	7	0,07	1	0,066666667	0,14	2
KNS	Xan cap	1	7	0,07	2	0,133333333	0,20	3
KNS	All dis	1	6	0,06	1	0,066666667	0,13	2
KNS	Apo dim	1	6	0,06	1	0,066666667	0,13	3
KNS	Apo dim	0	6	0,06	1	0,066666667	0,13	2
KNS	Apo dim	0	6	0,06	1	0,066666667	0,13	2
KNS	Cas per	1	6	0,06	3	0,2	0,26	3
KNS	Cas per	1	6	0,06	1	0,066666667	0,13	2
CSF	Cas tet	1	6	0,06	1	0,066666667	0,13	4
KNS	Chi fov	0	6	0,06	1	0,066666667	0,13	4
KNS	Chi fov	1	6	0,06	1	0,066666667	0,13	4
KNS	Chi fov	1	6	0,06	1	0,066666667	0,13	3
KNS	Chi fov	1	6	0,06	1	0,066666667	0,13	4
CSF	Cla ani	1	6	0,06	1	0,066666667	0,13	4
CSF	Cla ani	1	6	0,06	1	0,066666667	0,13	4
CSF	Cla ani	1	6	0,06	1	0,066666667	0,13	1
KNS	Dio dic	1	6	0,06	1	0,066666667	0,13	2
CSF	Euc rac	1	6	0,06	2	0,133333333	0,19	4
KNS	Euc rac	1	6	0,06	2	0,133333333	0,19	4
CSF	Euc rac	1	6	0,06	1	0,066666667	0,13	2
CSF	Euc rac	1	6	0,06	1	0,066666667	0,13	4
CSF	Euc rac	1	6	0,06	1	0,066666667	0,13	4
CSF	Euc rac	1	6	0,06	1	0,066666667	0,13	3
CSF	Euc rac	1	6	0,06	1	0,066666667	0,13	4
KNS	Hal luc	1	6	0,06	2	0,133333333	0,19	2
CSF	Mys aet	1	6	0,06	3	0,2	0,26	4
CSF	Mys aet	1	6	0,06	2	0,133333333	0,19	4
CSF	Mys aet	1	6	0,06	2	0,133333333	0,19	4
CSF	Mys aet	0	6	0,06	1	0,066666667	0,13	4
CSF	Mys aet	0	6	0,06	1	0,066666667	0,13	4
CSF	Mys aet	0	6	0,06	1	0,066666667	0,13	4
KNS	Ole eur	1	6	0,06	2	0,133333333	0,19	2
KNS	Ole eur	1	6	0,06	1	0,066666667	0,13	4
KNS	Ole eur	0	6	0,06	1	0,066666667	0,13	3
KNS	Ole eur	1	6	0,06	1	0,066666667	0,13	3
KNS	Ole eur	1	6	0,06	1	0,066666667	0,13	3
KNS	Ole eur	0	6	0,06	1	0,066666667	0,13	3
KNS	Ole exa	1	6	0,06	1	0,066666667	0,13	4
CSF	Pte tri	1	6	0,06	2	0,133333333	0,19	2
CSF	Pte tri	1	6	0,06	2	0,133333333	0,19	4
CSF	Pte tri	0	6	0,06	2	0,133333333	0,19	3
CSF	Pte tri	1	6	0,06	2	0,133333333	0,19	1
CSF	Pte tri	1	6	0,06	2	0,133333333	0,19	2
KNS	Pte tri	1	6	0,06	2	0,133333333	0,19	2
KNS	Pte tri	0	6	0,06	2	0,133333333	0,19	3
KNS	Pte tri	0	6	0,06	1	0,066666667	0,13	1
KNS	Pte tri	1	6	0,06	1	0,066666667	0,13	2
KNS	Pte tri	1	6	0,06	1	0,066666667	0,13	2
KNS	Rap mel	1	6	0,06	2	0,133333333	0,19	2
KNS	Rap mel	1	6	0,06	1	0,066666667	0,13	2
KNS	Sco zey	0	6	0,06	2	0,133333333	0,19	3
KNS	Sco zey	0	6	0,06	1	0,066666667	0,13	3
KNS	Sco zey	0	6	0,06	1	0,066666667	0,13	2
KNS	Sco zey	1	6	0,06	1	0,066666667	0,13	4
KNS	Sco zey	1	6	0,06	1	0,066666667	0,13	2
CSF	Scu myr	1	6	0,06	2	0,133333333	0,19	4
CSF	Scu myr	1	6	0,06	1	0,066666667	0,13	3
CSF	Scu myr	1	6	0,06	1	0,066666667	0,13	4
CSF	Scu myr	1	6	0,06	1	0,066666667	0,13	4
CSF	Sea gla	1	6	0,06	2	0,133333333	0,19	1
CSF	Sea gla	1	6	0,06	2	0,133333333	0,19	3
CSF	Sea gla	1	6	0,06	2	0,133333333	0,19	3
KNS	Sea gla	1	6	0,06	2	0,133333333	0,19	3
CSF	Sea gla	1	6	0,06	1	0,066666667	0,13	4
CSF	Sea luc	1	6	0,06	2	0,133333333	0,19	4
CSF	Sea luc	1	6	0,06	2	0,133333333	0,19	4
KNS	Sea luc	1	6	0,06	2	0,133333333	0,19	3
KNS	Sea luc	1	6	0,06	1	0,066666667	0,13	2
KNS	Sea luc	1	6	0,06	1	0,066666667	0,13	3
CSF	Sid ine	1	6	0,06	2	0,133333333	0,19	4
KNS	Sid ine	1	6	0,06	2	0,133333333	0,19	3
KNS	Sid ine	0	6	0,06	2	0,133333333	0,19	3
CSF	Sid ine	1	6	0,06	1	0,066666667	0,13	4
CSF	Sid ine	1	6	0,06	1	0,066666667	0,13	4
CSF	Sid ine	1	6	0,06	1	0,066666667	0,13	4
CSF	Sid ine	0	6	0,06	1	0,066666667	0,13	4
CSF	Sid ine	1	6	0,06	1	0,066666667	0,13	4
CSF	Sid ine	1	6	0,06	1	0,066666667	0,13	4
KNS	Tar lit	1	6	0,06	1	0,066666667	0,13	2
KNS	Tar lit	1	6	0,06	1	0,066666667	0,13	1
KNS	Xan cap	1	6	0,06	1	0,066666667	0,13	4
CSF	Zan cap	1	6	0,06	3	0,2	0,26	2
KNS	All dis	1	5	0,05	1	0,066666667	0,12	3
KNS	All dis	0	5	0,05	1	0,066666667	0,12	3
KNS	All dis	1	5	0,05	1	0,066666667	0,12	3
KNS	Apo dim	1	5	0,05	1	0,066666667	0,12	4
KNS	Apo dim	0	5	0,05	1	0,066666667	0,12	2
KNS	Car bis	1	5	0,05	2	0,133333333	0,18	3
CSF	Cas per	1	5	0,05	1	0,066666667	0,12	4
CSF	Cas per	1	5	0,05	1	0,066666667	0,12	1
CSF	Cas per	1	5	0,05	1	0,066666667	0,12	4
CSF	Cas per	1	5	0,05	1	0,066666667	0,12	4
CSF	Cas per	1	5	0,05	1	0,066666667	0,12	4
KNS	Cas per	1	5	0,05	1	0,066666667	0,12	4
KNS	Cas per	0	5	0,05	1	0,066666667	0,12	2
CSF	Cas tet	1	5	0,05	1	0,066666667	0,12	4
KNS	Chi fov	1	5	0,05	1	0,066666667	0,12	4
KNS	Chi fov	1	5	0,05	1	0,066666667	0,12	4
KNS	Chi fov	1	5	0,05	1	0,066666667	0,12	4
KNS	Cla ani	1	5	0,05	5	0,333333333	0,38	4
CSF	Cla ani	1	5	0,05	1	0,066666667	0,12	4
CSF	Cla ani	1	5	0,05	1	0,066666667	0,12	4
CSF	Cla ani	1	5	0,05	1	0,066666667	0,12	1
CSF	Cla ani	1	5	0,05	1	0,066666667	0,12	1
KNS	Dio dic	1	5	0,05	1	0,066666667	0,12	2
KNS	Dio dic	1	5	0,05	1	0,066666667	0,12	2
KNS	Dio dic	1	5	0,05	1	0,066666667	0,12	3
KNS	Dio dic	1	5	0,05	1	0,066666667	0,12	2
KNS	Dio dic	1	5	0,05	1	0,066666667	0,12	3
KNS	Dio dic	1	5	0,05	1	0,066666667	0,12	4
KNS	Dio dic	0	5	0,05	1	0,066666667	0,12	3
KNS	Dio dic	1	5	0,05	1	0,066666667	0,12	2
KNS	Dio dic	1	5	0,05	1	0,066666667	0,12	2
KNS	Dio dic	1	5	0,05	1	0,066666667	0,12	3
CSF	Dov rha	1	5	0,05	1	0,066666667	0,12	4
CSF	Dov rot	1	5	0,05	2	0,133333333	0,18	4
CSF	Dov rot	1	5	0,05	1	0,066666667	0,12	4
CSF	Dov rot	1	5	0,05	1	0,066666667	0,12	4
CSF	Euc rac	1	5	0,05	10	0,666666667	0,72	4
CSF	Euc rac	1	5	0,05	2	0,133333333	0,18	4
CSF	Euc rac	1	5	0,05	1	0,066666667	0,12	4
CSF	Euc rac	1	5	0,05	1	0,066666667	0,12	2
CSF	Euc rac	1	5	0,05	1	0,066666667	0,12	4
CSF	Euc rac	1	5	0,05	1	0,066666667	0,12	4
CSF	Euc rac	1	5	0,05	1	0,066666667	0,12	4
CSF	Euc rac	1	5	0,05	1	0,066666667	0,12	3
CSF	Euc rac	1	5	0,05	1	0,066666667	0,12	4
CSF	Euc rac	1	5	0,05	1	0,066666667	0,12	4
CSF	Euc rac	1	5	0,05	1	0,066666667	0,12	4
CSF	Euc rac	1	5	0,05	1	0,066666667	0,12	4
CSF	Euc rac	1	5	0,05	1	0,066666667	0,12	4
KNS	Gym bux	0	5	0,05	2	0,133333333	0,18	3
CSF	Gym bux	1	5	0,05	1	0,066666667	0,12	3
CSF	Gym bux	1	5	0,05	1	0,066666667	0,12	3
KNS	Gym nem	0	5	0,05	1	0,066666667	0,12	3
CSF	Mys aet	1	5	0,05	3	0,2	0,25	4
CSF	Mys aet	1	5	0,05	1	0,066666667	0,12	2
CSF	Mys aet	1	5	0,05	1	0,066666667	0,12	4
CSF	Mys aet	1	5	0,05	1	0,066666667	0,12	4
CSF	Mys aet	1	5	0,05	1	0,066666667	0,12	4
CSF	Mys aet	1	5	0,05	1	0,066666667	0,12	2
CSF	Mys aet	1	5	0,05	1	0,066666667	0,12	4
KNS	Ole eur	1	5	0,05	1	0,066666667	0,12	1
KNS	Ole eur	1	5	0,05	1	0,066666667	0,12	3
KNS	Pit vir	0	5	0,05	1	0,066666667	0,12	3
CSF	Pte tri	1	5	0,05	2	0,133333333	0,18	2
CSF	Pte tri	1	5	0,05	2	0,133333333	0,18	2
CSF	Pte tri	1	5	0,05	2	0,133333333	0,18	2
CSF	Pte tri	1	5	0,05	2	0,133333333	0,18	2
CSF	Pte tri	0	5	0,05	2	0,133333333	0,18	3
CSF	Pte tri	1	5	0,05	1	0,066666667	0,12	4
CSF	Pte tri	1	5	0,05	1	0,066666667	0,12	2
CSF	Pte tri	1	5	0,05	1	0,066666667	0,12	2
CSF	Pte tri	1	5	0,05	1	0,066666667	0,12	3
CSF	Pte tri	1	5	0,05	1	0,066666667	0,12	3
CSF	Pte tri	0	5	0,05	1	0,066666667	0,12	2
CSF	Pte tri	0	5	0,05	1	0,066666667	0,12	1
CSF	Pte tri	1	5	0,05	1	0,066666667	0,12	2
CSF	Pte tri	0	5	0,05	1	0,066666667	0,12	2
CSF	Pte tri	0	5	0,05	1	0,066666667	0,12	2
CSF	Pte tri	1	5	0,05	1	0,066666667	0,12	3
CSF	Pte tri	0	5	0,05	1	0,066666667	0,12	4
KNS	Pte tri	0	5	0,05	1	0,066666667	0,12	3
KNS	Pte tri	0	5	0,05	1	0,066666667	0,12	4
KNS	Rap mel	1	5	0,05	1	0,066666667	0,12	2
KNS	Sco zey	1	5	0,05	2	0,133333333	0,18	3
KNS	Sco zey	1	5	0,05	2	0,133333333	0,18	3
KNS	Sco zey	0	5	0,05	2	0,133333333	0,18	3
CSF	Sco zey	1	5	0,05	1	0,066666667	0,12	2
KNS	Sco zey	0	5	0,05	1	0,066666667	0,12	3
KNS	Sco zey	0	5	0,05	1	0,066666667	0,12	3
KNS	Sco zey	0	5	0,05	1	0,066666667	0,12	1
KNS	Sco zey	0	5	0,05	1	0,066666667	0,12	3
KNS	Sco zey	1	5	0,05	1	0,066666667	0,12	3
CSF	Scu myr	1	5	0,05	4	0,266666667	0,32	4
CSF	Scu myr	1	5	0,05	1	0,066666667	0,12	2
CSF	Scu myr	1	5	0,05	1	0,066666667	0,12	4
CSF	Scu myr	1	5	0,05	1	0,066666667	0,12	4
CSF	Scu myr	1	5	0,05	1	0,066666667	0,12	4
CSF	Scu myr	1	5	0,05	1	0,066666667	0,12	4
CSF	Scu myr	1	5	0,05	1	0,066666667	0,12	3
CSF	Scu myr	1	5	0,05	1	0,066666667	0,12	3
CSF	Scu myr	1	5	0,05	1	0,066666667	0,12	4
CSF	Scu myr	1	5	0,05	1	0,066666667	0,12	4
KNS	Scu myr	1	5	0,05	1	0,066666667	0,12	2
KNS	Sea cre	1	5	0,05	1	0,066666667	0,12	3
KNS	Sea cre	1	5	0,05	1	0,066666667	0,12	4
CSF	Sea gla	0	5	0,05	2	0,133333333	0,18	3
CSF	Sea gla	0	5	0,05	1	0,066666667	0,12	3
CSF	Sea gla	1	5	0,05	1	0,066666667	0,12	4
CSF	Sea gla	1	5	0,05	1	0,066666667	0,12	4
CSF	Sea gla	1	5	0,05	1	0,066666667	0,12	4
CSF	Sea gla	1	5	0,05	1	0,066666667	0,12	4
CSF	Sea luc	1	5	0,05	6	0,4	0,45	4
KNS	Sea luc	1	5	0,05	3	0,2	0,25	3
CSF	Sea luc	1	5	0,05	2	0,133333333	0,18	4
CSF	Sea luc	1	5	0,05	1	0,066666667	0,12	4
CSF	Sea luc	1	5	0,05	1	0,066666667	0,12	4
CSF	Sea luc	1	5	0,05	1	0,066666667	0,12	4
CSF	Sea luc	1	5	0,05	1	0,066666667	0,12	4
CSF	Sea luc	1	5	0,05	1	0,066666667	0,12	4
CSF	Sea luc	1	5	0,05	1	0,066666667	0,12	2
CSF	Sea luc	1	5	0,05	1	0,066666667	0,12	2
CSF	Sea luc	1	5	0,05	1	0,066666667	0,12	1
CSF	Sea luc	1	5	0,05	1	0,066666667	0,12	3
CSF	Sea luc	1	5	0,05	1	0,066666667	0,12	2
CSF	Sea luc	1	5	0,05	1	0,066666667	0,12	2
CSF	Sea luc	1	5	0,05	1	0,066666667	0,12	2
CSF	Sea luc	1	5	0,05	1	0,066666667	0,12	2
CSF	Sid ine	1	5	0,05	2	0,133333333	0,18	4
CSF	Sid ine	1	5	0,05	2	0,133333333	0,18	4
CSF	Sid ine	1	5	0,05	1	0,066666667	0,12	4
CSF	Sid ine	0	5	0,05	1	0,066666667	0,12	4
KNS	Syz cor	1	5	0,05	1	0,066666667	0,12	3
KNS	Tar lit	1	5	0,05	1	0,066666667	0,12	1
KNS	Tar lit	1	5	0,05	1	0,066666667	0,12	2
KNS	Xan cap	0	5	0,05	1	0,066666667	0,12	3
CSF	Zan cap	1	5	0,05	1	0,066666667	0,12	4
CSF	Zan cap	1	5	0,05	1	0,066666667	0,12	2
CSF	Sea luc	1	5	0,05	1	0,066666667	0,12	4
CSF	Sea luc	1	5	0,05	1	0,066666667	0,12	4
CSF	Sea luc	1	5	0,05	1	0,066666667	0,12	4
CSF	Sea luc	1	5	0,05	1	0,066666667	0,12	2
CSF	Sea luc	1	5	0,05	1	0,066666667	0,12	2
KNS	Tar lit	1	5	0,05	1	0,066666667	0,12	2
KNS	Xan cap	0	5	0,05	1	0,066666667	0,12	3
CSF	Zan cap	1	5	0,05	1	0,066666667	0,12	4
CSF	Zan cap	1	5	0,05	1	0,066666667	0,12	2
